# Supplementary material for: An extended APOBEC3A mutation signature in cancer
Source: Nat Commun. 2021 Mar 11;12:1602. doi: 10.1038/s41467-021-21891-0 (PMC7952602; doi:10.1038/s41467-021-21891-0)
Supplement: Supplementary file 2 — Source Data [file 41467_2021_21891_MOESM2_ESM.xlsx]

## Sheet: Figure 1
Figure 1

## Sheet: Figure 2a
Figure 2a
cohort analyzed			APOBEC>=50%, MSUPE-
# patients			110
baseline TCA rate			0.00588																																						(central estimate shown in plot)
					# mutations									# sites in genome									mutations per million sites									mutations per million sites (stdev)									relative mutation frequency
					none			hairpin strength				strongest		none			hairpin strength				strongest		none			hairpin strength				strongest		none			hairpin strength				strongest		none			hairpin strength				strongest
	seq	looplen	looppos		<7	7-8	9-10	11-12	13-14	15-16	17-18	>18		<7	7-8	9-10	11-12	13-14	15-16	17-18	>18		<7	7-8	9-10	11-12	13-14	15-16	17-18	>18		<7	7-8	9-10	11-12	13-14	15-16	17-18	>18		<7	7-8	9-10	11-12	13-14	15-16	17-18	>18
	ApC	4	1		1200	127	48	23	6	1	1	0		3566418	412711	147884	100529	22819	9383	3927	3947		336.472	307.721	324.579	228.79	262.939	106.576	254.647	0		9.71475	27.3101	46.8565	47.7114	107.358	106.581	254.68	NA		0.0572231	0.0523336	0.0552005	0.0389098	0.0447175	0.0181251	0.0433074	0
	ApC	4	2		1522	200	120	28	18	5	2	2		4463121	535521	357508	85349	35743	17979	7265	6119		341.017	373.468	335.657	328.065	503.595	278.102	275.292	326.851		8.74264	26.4131	30.6463	62.0086	118.728	124.388	194.688	231.156		0.0579961	0.063515	0.0570845	0.0557933	0.0856454	0.0472963	0.0468185	0.0555869
	ApC	4	3		1512	166	99	60	12	7	2	4		4362505	430404	327498	113010	45379	15025	5963	5088		346.59	385.684	302.292	530.926	264.439	465.89	335.402	786.164		8.91487	29.9407	30.3861	68.5605	76.3472	176.131	237.205	393.236		0.0589439	0.0655925	0.0514102	0.0902936	0.0449727	0.079233	0.0570411	0.133701
	ApC	4	4		1760	532	115	72	67	44	30	37		4155107	578035	213351	89531	37906	14052	6444	5520		423.575	920.359	539.018	804.191	1767.53	3131.23	4655.49	6702.9		10.0987	39.921	50.2772	94.8129	216.129	472.789	851.949	1105.64		0.0720366	0.156524	0.0916697	0.136767	0.3006	0.532522	0.791751	1.13995
	CpC	4	1		1276	172	156	58	13	9	2	2		3865368	535736	470699	138234	50659	27231	10998	7316		330.111	321.054	331.422	419.578	256.618	330.506	181.851	273.373		9.24286	24.484	26.5394	55.1049	71.1821	110.187	128.6	193.331		0.0561413	0.054601	0.0563643	0.0713569	0.0436425	0.0562084	0.0309271	0.0464921
	CpC	4	2		1403	213	102	36	9	8	2	2		3811125	576010	421937	162304	52095	24686	10794	6763		368.133	369.785	241.742	221.806	172.761	324.07	185.288	295.727		9.83005	25.342	23.9389	36.9718	57.5921	114.595	131.031	209.141		0.0626076	0.0628886	0.0411126	0.0377221	0.0293812	0.055114	0.0315116	0.0502937
	CpC	4	3		1398	213	149	72	18	13	9	7		3822154	520247	393389	114379	48562	22384	9029	6351		365.762	409.421	378.76	629.486	370.66	580.772	996.788	1102.19		9.78419	28.0588	31.0351	74.209	87.3816	161.124	332.428	416.818		0.0622045	0.0696294	0.064415	0.107055	0.0630374	0.0987707	0.169522	0.187447
	CpC	4	4		1609	290	136	66	26	23	10	18		3491730	489641	271872	84952	37868	17284	6793	4999		460.803	592.271	500.235	776.909	686.596	1330.71	1472.1	3600.72		11.4905	34.7896	42.9056	95.6681	134.699	277.657	465.863	850.224		0.0783679	0.100726	0.085074	0.132127	0.116768	0.226311	0.250358	0.612367
	GpC	4	1		1674	209	144	53	14	10	5	5		5056036	552580	472330	160527	74414	27430	12064	9076		331.089	378.226	304.872	330.163	188.137	364.564	414.456	550.903		8.09356	26.1674	25.4098	45.3588	50.2864	115.306	185.389	246.439		0.0563077	0.0643241	0.0518489	0.0561501	0.031996	0.0620007	0.0704858	0.0936911
	GpC	4	2		794	137	52	24	12	3	8	2		2400105	384873	199367	73422	32436	16120	7407	5544		330.819	355.962	260.826	326.878	369.959	186.104	1080.06	360.75		11.7423	30.4173	36.1747	66.7345	106.818	107.457	382.065	255.135		0.0562617	0.0605377	0.0443581	0.0555914	0.0629182	0.0316504	0.183684	0.0613521
	GpC	4	3		943	215	107	36	22	10	5	8		2692620	486472	276424	91159	36183	16595	7007	5766		350.217	441.958	387.087	394.914	608.02	602.591	713.572	1387.44		11.4066	30.1479	37.4283	65.8321	129.67	190.613	319.233	490.876		0.0595606	0.0751629	0.065831	0.0671623	0.103405	0.102481	0.121356	0.23596
	GpC	4	4		984	225	72	33	26	6	9	14		2445522	387419	202283	73945	32655	16198	7417	5567		402.368	580.767	355.937	446.278	796.203	370.416	1213.43	2514.82		12.8296	38.729	41.955	77.7043	156.21	151.25	404.722	672.958		0.0684299	0.0987698	0.0605335	0.0758976	0.135409	0.0629959	0.206365	0.42769
	TpC	4	1		13930	1590	537	175	107	38	13	10		3878927	382672	137763	51431	25310	9278	3607	2481		3591.2	4154.99	3898	3402.62	4227.58	4095.71	3604.1	4030.63		30.4819	104.417	168.539	257.651	409.558	665.771	1001.4	1277.16		0.610748	0.706632	0.662925	0.578676	0.718976	0.696549	0.612943	0.685482
	TpC	4	2		19743	3067	949	388	136	72	40	19		5189980	756189	245913	101760	39622	17097	7229	5757		3804.06	4055.86	3859.09	3812.89	3432.44	4211.27	5533.27	3300.33		27.1247	73.3847	125.513	193.939	294.834	497.346	877.304	758.396		0.646949	0.689773	0.656308	0.648451	0.583748	0.716202	0.941032	0.561281
	TpC	4	3		26121	2783	1512	677	325	198	94	124		5660116	483705	259723	86458	34980	15743	5732	4308		4614.92	5753.51	5821.59	7830.39	9291.02	12577	16399.2	28783.7		28.62	109.376	150.15	302.122	517.762	899.413	1705.26	2621.79		0.784851	0.978488	0.990066	1.3317	1.58011	2.13895	2.78897	4.89518
	TpC	4	4		21398	3002	2448	975	539	342	174	203		4380087	550891	389863	128553	40873	18437	7079	4827		4885.29	5449.35	6279.13	7584.42	13187.2	18549.7	24579.7	42055.1		33.4782	99.7286	127.307	243.815	571.745	1012.31	1886.15	3013.12		0.830832	0.926761	1.06788	1.28987	2.24272	3.1547	4.18023	7.15223
[truncated: 8 more columns]

## Sheet: Figure 2b
Figure 2b
cohort analyzed			APOBEC>=50%, MSUPE-
# patients			110
baseline TCA rate			0.00588										(central estimate shown in plot)		(95% confidence interval shown in plot = +/- 1.96*stdev)
min hairpin strength			18
	seq	looplen	looppos		# mutations		# sites in genome		mutations per million sites		mutations per million sites (stdev)		relative mutation frequency		relative mutation frequency (stdev)
	ApC	3	1		0		3457		0		NA		0		NA
	ApC	3	2		2		5997		333.5		235.859		0.0567177		0.0401122
	ApC	3	3		87		4490		19376.4		2097.4		3.2953		0.3567
	ApC	4	1		1		5618		177.999		178.015		0.030272		0.0302747
	ApC	4	2		2		9550		209.424		148.101		0.0356163		0.0251872
	ApC	4	3		5		7531		663.922		297.014		0.112912		0.0505125
	ApC	4	4		52		8643		6016.43		836.835		1.0232		0.142319
	ApC	5	1		1		3037		329.272		329.327		0.0559987		0.0560079
	ApC	5	2		4		4455		897.868		449.135		0.152699		0.0763836
	ApC	5	3		2		4171		479.501		339.14		0.0815478		0.0576769
	ApC	5	4		11		4243		2592.51		782.682		0.440902		0.133109
	ApC	5	5		5		6963		718.081		321.251		0.122123		0.0546345
	ApC	6	1		2		4277		467.617		330.733		0.0795268		0.0562471
	ApC	6	2		3		5423		553.199		319.478		0.0940815		0.054333
	ApC	6	3		1		6684		149.611		149.622		0.025444		0.025446
	ApC	6	4		3		6627		452.694		261.422		0.0769887		0.0444595
	ApC	6	5		7		5794		1208.15		456.912		0.205467		0.0777061
	ApC	6	6		2		13063		153.104		108.269		0.0260381		0.0184131
	ApC	7	1		1		3682		271.592		271.628		0.046189		0.0461953
	ApC	7	2		4		4695		851.97		426.167		0.144893		0.0724773
	ApC	7	3		2		3955		505.689		357.667		0.0860015		0.0608276
	ApC	7	4		2		4655		429.646		303.871		0.073069		0.0516787
	ApC	7	5		6		4629		1296.18		529.505		0.220438		0.0900518
	ApC	7	6		4		5215		767.018		383.656		0.130445		0.0652476
	ApC	7	7		3		4282		700.607		404.637		0.119151		0.0688159
	ApC	8	1		0		3835		0		NA		0		NA
	ApC	8	2		1		7428		134.626		134.635		0.0228955		0.0228971
	ApC	8	3		3		4622		649.07		374.862		0.110386		0.0637521
	ApC	8	4		3		4758		630.517		364.144		0.107231		0.0619292
	ApC	8	5		3		4571		656.312		379.046		0.111618		0.0644636
	ApC	8	6		5		5383		928.85		415.587		0.157968		0.0706781
	ApC	8	7		4		5635		709.849		355.051		0.120723		0.0603827
	ApC	8	8		0		5236		0		NA		0		NA
	CpC	3	1		3		13159		227.981		131.64		0.0387723		0.0223877
	CpC	3	2		5		9725		514.139		229.989		0.0874386		0.0391138
	CpC	3	3		64		7517		8514.03		1068.78		1.44797		0.181765
	CpC	4	1		3		11837		253.443		146.344		0.0431025		0.0248884
	CpC	4	2		4		11443		349.559		174.81		0.0594488		0.0297296
	CpC	4	3		12		10470		1146.13		331.049		0.19492		0.0563009
	CpC	4	4		20		7583		2637.48		590.535		0.448551		0.100431
	CpC	5	1		1		7370		135.685		135.694		0.0230757		0.0230773
	CpC	5	2		2		6805		293.902		207.85		0.0499833		0.0353487
	CpC	5	3		2		7194		278.009		196.61		0.0472805		0.033437
	CpC	5	4		19		7040		2698.86		619.997		0.45899		0.105442
	CpC	5	5		6		6025		995.851		406.757		0.169362		0.0691763
	CpC	6	1		3		8894		337.306		194.777		0.057365		0.0331253
	CpC	6	2		1		6565		152.323		152.335		0.0259053		0.0259072
	CpC	6	3		3		6776		442.739		255.672		0.0752958		0.0434817
	CpC	6	4		9		15024		599.042		199.74		0.101878		0.0339694
	CpC	6	5		8		8413		950.909		336.357		0.161719		0.0572036
	CpC	6	6		4		7366		543.036		271.591		0.092353		0.046189
	CpC	7	1		4		9200		434.783		217.439		0.0739426		0.0369793
	CpC	7	2		3		7425		404.04		233.32		0.0687144		0.0396803
	CpC	7	3		2		6872		291.036		205.824		0.0494959		0.035004
	CpC	7	4		9		10641		845.785		282.048		0.143841		0.0479673
	CpC	7	5		10		7708		1297.35		410.525		0.220638		0.0698172
	CpC	7	6		5		10776		463.994		207.553		0.0789106		0.0352981
	CpC	7	7		5		15172		329.554		147.406		0.0560467		0.025069
	CpC	8	1		6		11555		519.256		212.04		0.0883088		0.0360613
	CpC	8	2		2		7076		282.646		199.889		0.048069		0.0339947
	CpC	8	3		5		9076		550.903		246.439		0.0936911		0.0419115
	CpC	8	4		0		7211		0		NA		0		NA
	CpC	8	5		3		8566		350.222		202.236		0.0595615		0.0343939
	CpC	8	6		2		9508		210.349		148.755		0.0357737		0.0252985
	CpC	8	7		3		10742		279.278		161.264		0.0474962		0.0274258
	CpC	8	8		7		7437		941.24		355.923		0.160075		0.060531
	GpC	3	1		3		10418		287.963		166.28		0.0489733		0.0282788
	GpC	3	2		2		6329		316.006		223.485		0.0537425		0.0380077
	GpC	3	3		29		6336		4577.02		851.874		0.778405		0.144877
	GpC	4	1		5		13920		359.195		160.666		0.0610877		0.0273241
	GpC	4	2		7		8979		779.597		294.775		0.132584		0.0501318
	GpC	4	3		10		8412		1188.78		376.148		0.202173		0.0639707
	GpC	4	4		16		9003		1777.19		444.691		0.302242		0.0756277
	GpC	5	1		5		15620		320.102		143.177		0.0544392		0.0243498
	GpC	5	2		3		4384		684.307		395.22		0.116379		0.0672142
	GpC	5	3		3		5730		523.56		302.357		0.0890409		0.0514212
	GpC	5	4		17		5722		2970.99		721.64		0.50527		0.122728
	GpC	5	5		3		4387		683.839		394.949		0.116299		0.0671683
	GpC	6	1		4		11705		341.734		170.896		0.0581181		0.029064
	GpC	6	2		6		5500		1090.91		445.605		0.185529		0.0757831
	GpC	6	3		2		12762		156.715		110.823		0.0266523		0.0188475
	GpC	6	4		2		6519		306.796		216.97		0.0521761		0.0368997
	GpC	6	5		15		12767		1174.9		303.537		0.199814		0.051622
	GpC	6	6		4		5602		714.031		357.143		0.121434		0.0607386
	GpC	7	1		3		9345		321.027		185.375		0.0545965		0.0315264
	GpC	7	2		2		4987		401.043		283.637		0.0682045		0.0482376
	GpC	7	3		2		6650		300.752		212.696		0.0511483		0.0361727
	GpC	7	4		4		9349		427.853		213.972		0.0727642		0.0363899
	GpC	7	5		6		9355		641.368		261.921		0.109076		0.0445445
	GpC	7	6		4		6706		596.481		298.329		0.101442		0.0507363
	GpC	7	7		3		5019		597.729		345.202		0.101655		0.0587078
	GpC	8	1		6		9056		662.544		270.572		0.112678		0.0460157
	GpC	8	2		1		4606		217.108		217.132		0.0369231		0.0369272
	GpC	8	3		2		5797		345.006		243.998		0.0586745		0.0414963
	GpC	8	4		2		7914		252.717		178.72		0.042979		0.0303946
	GpC	8	5		2		6197		322.737		228.246		0.0548872		0.0388174
	GpC	8	6		5		7927		630.756		282.171		0.107271		0.0479883
	GpC	8	7		4		6066		659.413		329.815		0.112145		0.056091
	GpC	8	8		3		4893		613.121		354.094		0.104272		0.0602201
	TpC	3	1		26		6310		4120.44		809.749		0.700756		0.137712
	TpC	3	2		43		7151		6013.15		919.749		1.02264		0.15642
	TpC	3	3		1077		8363		128782		4169.18		21.9016		0.709044
	TpC	4	1		13		3906		3328.21		924.615		0.566023		0.157247
	TpC	4	2		30		8461		3545.68		648.496		0.603007		0.110288
	TpC	4	3		169		6688		25269.1		1968.19		4.29747		0.334725
	TpC	4	4		269		7098		37898		2354.06		6.44524		0.40035
	TpC	5	1		8		2819		2837.89		1004.77		0.482634		0.170879
	TpC	5	2		33		10123		3259.9		568.401		0.554405		0.0966668
	TpC	5	3		36		9232		3899.48		651.179		0.663177		0.110745
	TpC	5	4		310		6947		44623.6		2590.38		7.58904		0.440541
	TpC	5	5		56		5790		9671.85		1298.69		1.64487		0.220866
	TpC	6	1		8		3148		2541.3		899.625		0.432193		0.152997
	TpC	6	2		24		5240		4580.15		937.058		0.778938		0.159364
	TpC	6	3		27		5401		4999.07		964.474		0.850183		0.164026
	TpC	6	4		70		6136		11408.1		1371.28		1.94015		0.233211
	TpC	6	5		137		5649		24252.1		2096.97		4.1245		0.356627
	TpC	6	6		22		4786		4596.74		982.278		0.781759		0.167054
	TpC	7	1		15		2990		5016.72		1298.56		0.853184		0.220843
	TpC	7	2		37		8846		4182.68		689.065		0.71134		0.117188
	TpC	7	3		35		8957		3907.56		661.787		0.664551		0.112549
	TpC	7	4		49		7109		6892.67		988.055		1.17222		0.168037
	TpC	7	5		72		5790		12435.2		1474.59		2.11484		0.250781
	TpC	7	6		53		10827		4895.17		674.047		0.832512		0.114634
	TpC	7	7		15		5197		2886.28		746.309		0.490864		0.126923
	TpC	8	1		15		3877		3868.97		1000.89		0.657988		0.17022
	TpC	8	2		22		5937		3705.58		791.494		0.6302		0.134608
	TpC	8	3		33		5325		6197.18		1082.13		1.05394		0.184035
	TpC	8	4		27		5260		5133.08		990.394		0.872973		0.168434
	TpC	8	5		31		7395		4192.02		754.486		0.712929		0.128314
	TpC	8	6		46		5482		8391.1		1242.38		1.42706		0.211289
	TpC	8	7		25		5566		4491.56		900.326		0.76387		0.153117
	TpC	8	8		23		5542		4150.13		867.155		0.705804		0.147475

## Sheet: Figure 2c
Figure 2c

## Sheet: Figure 3a-d
Figure 3a-d
name	ttype	ttype_longname	nmut	nC	nRTCA	nYTCA	RTCA_C	YTCA_C	apochar	frac_apobec	msupe_neg	pcthp_tpc	pcthp_vpc	logjit_frac_apo	ttype_clr_red	ttype_clr_green	ttype_clr_blue
Alexandrov507:MB9	MED	Medulloblastoma	501	296	1	6	0.00252525	0.0151515	0.0258485	1.23936e-15	1	0	0.257732	-1.74415	69	89	110
Alexandrov507:MB114	MED	Medulloblastoma	503	215	6	4	0.0190476	0.0126984	-0.0113016	0.024607	0	0	0	-1.37806	69	89	110
Sanger560:PD9844a	BRCA_nonTNBC	Breast non-TNBC	507	227	6	10	0.0183486	0.030581	0.00804893	0.0250564	0	0	0.862069	-1.3998	255	179	179
PCAWG2279:CPCG0373	PRAD	Prostate	509	224	2	9	0.00617284	0.0277778	0.0308148	0.00961294	0	0	0	-1.60363	179	179	140
PCAWG2279:TCGA-EL-A3CV	THCA	Thyroid	509	244	11	7	0.0319767	0.0203488	-0.0308023	0.0495902	0	0	0.320513	-1.18356	161	166	209
PCAWG2279:EOPC-058	EOPC	Prostate early onset	516	249	3	10	0.00859599	0.0286533	0.0266017	0.0202709	0	0	0	-1.49365	179	179	140
Alexandrov507:MB89	MED	Medulloblastoma	517	234	5	4	0.0149701	0.0119761	-0.00346108	0.0234298	0	0	0	-1.46267	69	89	110
PCAWG2279:SNU_WGS_04	AML	Acute myeloid leukemia	519	240	4	4	0.0117647	0.0117647	0.00305882	1.26649e-15	0	0	0.598802	-1.75522	77	115	140
Alexandrov507:277	CLL	Chronic lymphocytic leukemia	522	208	5	9	0.0162338	0.0292208	0.0111299	0.0312933	0	0	0.307692	-1.33439	128	102	128
PCAWG2279:TCGA-DJ-A2Q8	THCA	Thyroid	522	277	12	21	0.0318302	0.0557029	0.00485942	0.120019	0	0.465116	0	-0.868213	161	166	209
PCAWG2279:TCGA-CR-7391	HNSC	Head and neck	523	272	13	18	0.0349462	0.0483871	-0.009	0.0993499	0	0	0.2849	-0.931063	0	0	255
PCAWG2279:ICGC_MB252	PBCA	Brain pediatric	533	289	4	10	0.0102828	0.0257069	0.0201131	0.0319153	0	0	0	-1.32776	153	128	51
Alexandrov507:294	CLL	Chronic lymphocytic leukemia	534	124	4	3	0.0178571	0.0133929	-0.00810714	0.00909472	0	0	0	-1.58134	128	102	128
PCAWG2279:ICGC_0447	PANC	Pancreatic	535	247	5	9	0.0144092	0.0259366	0.0116772	2.97477e-14	0	0	0	-1.97422	97	71	48
Alexandrov507:MB108	MED	Medulloblastoma	547	290	6	8	0.0153846	0.0205128	0.00420513	0.0542076	0	0	0	-1.16949	69	89	110
PCAWG2279:CGP_donor_1600817	CMDI	Chronic myeloid disorders	550	314	2	2	0.00483092	0.00483092	0.010686	1.14969e-15	0	0	0.503778	-1.72757	128	102	150
PCAWG2279:CPCG0363	PRAD	Prostate	554	248	6	8	0.0172414	0.0229885	0.00278161	0.0175903	0	0	0	-1.42698	179	179	140
Alexandrov507:MB32	MED	Medulloblastoma	558	263	5	10	0.0137741	0.0275482	0.0146226	0.0263195	0	0	0	-1.41032	69	89	110
PCAWG2279:TCGA-44-6148	LUAD	Lung adenocarcinoma	568	266	7	4	0.0191257	0.010929	-0.013235	0.036196	0	0	0.543478	-1.29612	179	26	0
PCAWG2279:ICGC_MB233	PBCA	Brain pediatric	572	317	9	5	0.0215827	0.0119904	-0.0173333	0.040045	0	0	0.255102	-1.24979	153	128	51
PCAWG2279:MBRep_T41	PBCA	Brain pediatric	576	295	2	10	0.00506329	0.0253165	0.0306835	0.0361817	0	0	0.273973	-1.30945	153	128	51
Alexandrov507:MB5	MED	Medulloblastoma	577	210	5	10	0.016129	0.0322581	0.0143871	0.0325131	0	0	0.298507	-1.28893	69	89	110
PCAWG2279:TCGA-FE-A233	THCA	Thyroid	581	271	9	10	0.0242588	0.0269542	-0.00798922	0.0414571	0	0	0.271739	-1.2394	161	166	209
PCAWG2279:ITNET-1270	PANC	Pancreatic	584	277	8	12	0.0212202	0.0318302	0.00326791	0.0229483	0	0	0.54054	-1.45	97	71	48
PCAWG2279:TCGA-75-7030	LUAD	Lung adenocarcinoma	587	320	9	8	0.0214286	0.0190476	-0.00995238	0.0272324	0	0	0.481928	-1.338	179	26	0
PCAWG2279:TCGA-KM-8439	KICH	Kidney chromophobe	587	287	4	15	0.0103359	0.0387597	0.0330543	0.043714	0	0	0	-1.24832	77	74	69
PCAWG2279:ICGC_MB175	PBCA	Brain pediatric	588	324	14	2	0.0330189	0.00471698	-0.0486226	0.0346479	0	0	0.249377	-1.27679	153	128	51
PCAWG2279:TCGA-DE-A3KN	THCA	Thyroid	593	280	12	7	0.031579	0.0184211	-0.0318947	0.0594355	0	0	0	-1.13377	161	166	209
Alexandrov507:804168	AML	Acute myeloid leukemia	596	308	4	7	0.00980392	0.0171569	0.0125686	0.00796401	0	0.564972	0.238664	-1.56727	77	115	140
Alexandrov507:MB115	MED	Medulloblastoma	602	278	6	7	0.015873	0.0185185	0.00118519	0.0285465	0	0.510204	0.74813	-1.32287	69	89	110
PCAWG2279:ICGC_MB230	PBCA	Brain pediatric	605	286	1	9	0.00259067	0.0233161	0.0338757	0.019787	0	0	0	-1.46103	153	128	51
PCAWG2279:TCGA-FK-A3S3	THCA	Thyroid	612	282	11	6	0.0287958	0.0157068	-0.0287644	0.041004	0	0.510204	0.250627	-1.23032	161	166	209
PCAWG2279:EOPC-052	EOPC	Prostate early onset	615	333	2	4	0.00461894	0.00923787	0.0155381	1.30448e-13	0	0	0.477327	-1.97862	179	179	140
PCAWG2279:ICGC_MB211	PBCA	Brain pediatric	621	302	5	4	0.0124378	0.00995025	-0.000169154	0.00576916	0	0	0.25	-1.66927	153	128	51
PCAWG2279:CGP_donor_1437413	BOCA	Bone	628	261	6	6	0.0166205	0.0166205	-0.00228255	1.29253e-10	0	0	0.496278	-1.7972	179	153	128
PCAWG2279:CGP_donor_1437416	BOCA	Bone	631	278	9	4	0.0238095	0.010582	-0.023418	0.00968012	0	0	0.50505	-1.67311	179	153	128
PCAWG2279:ICGC_0492	PANC	Pancreatic	644	268	5	11	0.013587	0.0298913	0.0173587	0.0193291	0	0	0	-1.43077	97	71	48
PCAWG2279:CGP_donor_1309162	CMDI	Chronic myeloid disorders	648	395	8	6	0.0161616	0.0121212	-0.00581818	0.0115834	0	0.54945	0.206186	-1.507	128	102	150
PCAWG2279:MBRep_T72	PBCA	Brain pediatric	656	378	9	12	0.0188285	0.0251046	0.00156485	0.0804385	0	0	0	-1.0366	153	128	51
Alexandrov507:MB99	MED	Medulloblastoma	659	282	5	6	0.013089	0.0157068	0.0042199	1.9661e-07	0	0	0.254453	-1.98251	69	89	110
Alexandrov507:MB134	MED	Medulloblastoma	660	245	2	11	0.0057971	0.0318841	0.0357101	0.0326335	0	0	0.251889	-1.27918	69	89	110
Alexandrov507:MB19	MED	Medulloblastoma	663	311	6	5	0.0145985	0.0121654	-0.00249148	0.0188276	0	0	0.461894	-1.41341	69	89	110
PCAWG2279:CGP_donor_1437411	BOCA	Bone	670	270	4	8	0.0108108	0.0216216	0.0149189	9.91353e-16	0	0	0.492611	-1.88658	179	153	128
Alexandrov507:MB17	MED	Medulloblastoma	672	310	7	8	0.0170732	0.0195122	-0.000341463	0.0220845	0	0	0.254453	-1.49244	69	89	110
PCAWG2279:ICGC_MB224	PBCA	Brain pediatric	676	361	12	9	0.0260304	0.0195228	-0.019141	0.0526083	0	0.469484	0.21978	-1.19592	153	128	51
Alexandrov507:MB38	MED	Medulloblastoma	687	240	8	6	0.0235294	0.0176471	-0.0157647	0.0481801	1	0.5	0	-1.17183	69	89	110
PCAWG2279:RK206	LIVER	Liver	695	297	6	13	0.0151133	0.0327456	0.0170076	0.0311901	0	0	0.221729	-1.33214	179	153	128
Alexandrov507:MB46	MED	Medulloblastoma	700	264	8	6	0.021978	0.0164835	-0.0136703	0.0289683	1	0	0.25641	-1.3377	69	89	110
PCAWG2279:TCGA-EM-A2CP	THCA	Thyroid	703	464	27	85	0.0478723	0.150709	0.0661773	0.337022	0	1.5	0.573066	-0.459386	161	166	209
PCAWG2279:MBRep_T36	PBCA	Brain pediatric	706	353	8	8	0.01766	0.01766	-0.00342605	0.0192188	0	0	0.431965	-1.41583	153	128	51
PCAWG2279:ICGC_MB154	PBCA	Brain pediatric	707	309	7	11	0.0171149	0.0268949	0.00695355	0.0259824	0	0.490196	0	-1.42084	153	128	51
PCAWG2279:ICGC_PA30	PBCA	Brain pediatric	707	342	5	9	0.0113122	0.020362	0.0126063	0.00679754	0	0.5	0	-1.67057	153	128	51
PCAWG2279:TCGA-FK-A3SE	THCA	Thyroid	709	313	10	25	0.0242131	0.0605327	0.0256852	0.0915819	0	1.72414	0.742574	-0.981075	161	166	209
Alexandrov507:MB49	MED	Medulloblastoma	714	329	18	9	0.041958	0.020979	-0.0511329	0.0790384	0	0	0.477327	-1.0063	69	89	110
PCAWG2279:ICGC_MB164	PBCA	Brain pediatric	717	352	7	12	0.0154867	0.0265487	0.0100266	0.0118821	0	0	0.215054	-1.55885	153	128	51
Alexandrov507:MB7	MED	Medulloblastoma	721	305	6	14	0.0148148	0.0345679	0.0194568	0.0310429	0	0	0.244499	-1.33743	69	89	110
Sanger560:PD7344a	BRCA_TNBC	Breast TNBC	722	325	14	17	0.0329412	0.04	-0.0131765	0.110415	1	0.3861	0.255754	-0.902447	255	77	179
PCAWG2279:ICGC_MB171	PBCA	Brain pediatric	729	458	6	5	0.0107527	0.00896057	0.00237993	0.00406702	0	0	0.541516	-1.68501	153	128	51
PCAWG2279:TCGA-DJ-A3US	THCA	Thyroid	734	371	6	15	0.0127388	0.0318471	0.0210955	0.0261927	0	0	0	-1.3471	161	166	209
PCAWG2279:CGP_donor_1437420	BOCA	Bone	737	320	2	7	0.00476191	0.0166667	0.0226667	8.9111e-16	0	0	0.211864	-1.72405	179	153	128
Alexandrov507:MB8	MED	Medulloblastoma	743	358	10	10	0.0218341	0.0218341	-0.00801747	0.0412636	0	0	0	-1.25166	69	89	110
PCAWG2279:TCGA-EL-A3T0	THCA	Thyroid	743	346	9	7	0.0201794	0.0156951	-0.0106816	0.0261703	0	0.442478	0	-1.39288	161	166	209
Alexandrov507:MB57	MED	Medulloblastoma	744	343	4	8	0.00902934	0.0180587	0.0150971	8.77868e-16	0	0	0	-1.70481	69	89	110
PCAWG2279:CGP_donor_1364432	CMDI	Chronic myeloid disorders	748	416	5	12	0.00968992	0.0232558	0.018907	0.0084284	0	0	0.197239	-1.61699	128	102	150
PCAWG2279:TCGA-DJ-A2Q1	THCA	Thyroid	751	347	13	26	0.0290828	0.0581656	0.0130917	0.0993472	0	0	0.235849	-0.93616	161	166	209
PCAWG2279:CGP_donor_1364444	CMDI	Chronic myeloid disorders	754	427	6	7	0.0113852	0.0132827	0.00537381	8.38902e-16	0	0	0.191939	-1.95053	128	102	150
Alexandrov507:564	CLL	Chronic lymphocytic leukemia	763	274	4	10	0.0106952	0.026738	0.0202781	3.55392e-14	0	0	0	-1.80522	128	102	128
Alexandrov507:PA65	PILO	Pilocytic astrocytoma	769	554	4	9	0.00611621	0.0137615	0.0169174	0.00242992	0	0	0	-1.74322	140	107	128
PCAWG2279:CGP_donor_1437412	BOCA	Bone	773	324	7	10	0.0165094	0.0235849	0.00491509	0.0163464	0	0	0	-1.48229	179	153	128
PCAWG2279:ICGC_MB205	PBCA	Brain pediatric	774	343	5	5	0.0112867	0.0112867	0.00358465	0.0113205	0	0	0.413223	-1.561	153	128	51
PCAWG2279:OSCC-GB_012001	ORCA	Oral	780	353	13	35	0.0286976	0.0772627	0.0329978	0.16774	0	0	0.249377	-0.742143	102	153	140
Alexandrov507:MB83	MED	Medulloblastoma	786	379	7	15	0.0146138	0.0313152	0.0166263	0.0498266	0	0.806452	0	-1.21083	69	89	110
PCAWG2279:CGP_donor_1691145	BOCA	Bone	786	406	12	8	0.0237154	0.0158103	-0.0179921	0.0409229	0	0.803213	0.412371	-1.28004	179	153	128
PCAWG2279:TCGA-BJ-A45K	THCA	Thyroid	800	414	11	26	0.0214008	0.0505837	0.021642	0.0794833	0	0.37594	0.618557	-1.02314	161	166	209
PCAWG2279:0080_CRUK_PC_0080	PRAD	Prostate	801	434	12	8	0.0224719	0.0149813	-0.0162097	0.012494	0	0.465116	0	-1.64242	179	179	140
Alexandrov507:426980	AML	Acute myeloid leukemia	802	466	8	7	0.0141343	0.0123675	-0.00131449	0.00565874	0	0	0.179533	-1.67795	77	115	140
PCAWG2279:EOPC-056	EOPC	Prostate early onset	803	349	7	15	0.0155902	0.0334076	0.0166681	0.0365444	0	0	0	-1.29075	179	179	140
Alexandrov507:MB26	MED	Medulloblastoma	805	382	8	4	0.0165975	0.00829875	-0.010556	0.011796	0	0	0.19802	-1.56351	69	89	110
PCAWG2279:TCGA-DX-A3U6	SARC	Sarcoma	809	507	53	41	0.0873147	0.0675453	-0.0998155	0.266316	0	0.263852	0	-0.545959	77	179	230
PCAWG2279:TCGA-L6-A4ET	THCA	Thyroid	815	375	10	14	0.0210526	0.0294737	0.00126316	0.049358	0	0	0.214133	-1.19893	161	166	209
PCAWG2279:ITNET-1081	PANC	Pancreatic	817	338	7	16	0.0159817	0.0365297	0.018968	0.0551796	0	0	0.728155	-1.171	97	71	48
Alexandrov507:001-0002-03TD	CLL	Chronic lymphocytic leukemia	838	333	9	12	0.0207852	0.0277136	6.46651e-05	0.0255142	0	0	0	-1.42679	128	102	128
PCAWG2279:MBRep_T70	PBCA	Brain pediatric	838	447	15	12	0.0274223	0.0219378	-0.019649	0.0250331	0	0	0.190114	-1.42273	153	128	51
PCAWG2279:TCGA-KL-8334	KICH	Kidney chromophobe	839	446	12	15	0.021978	0.0274725	-0.00268132	0.0676351	0	0.363636	0.197239	-1.06765	77	74	69
PCAWG2279:CGP_donor_1437414	BOCA	Bone	842	368	11	14	0.0235043	0.0299145	-0.00344444	0.0188805	0	0	0	-1.41202	179	153	128
PCAWG2279:CGP_donor_1600819	CMDI	Chronic myeloid disorders	846	435	5	8	0.00934579	0.0149533	0.0113271	7.58386e-16	0	0.502513	0	-1.8318	128	102	150
Alexandrov507:MB20	MED	Medulloblastoma	855	406	7	11	0.013834	0.0217391	0.00868775	0.0155579	0	0.401606	0.385356	-1.5783	69	89	110
Sanger560:PD18101a	BRCA_nonTNBC	Breast non-TNBC	863	401	16	9	0.0319361	0.0179641	-0.0331018	0.0554302	0	0	0.617284	-1.14378	255	179	179
PCAWG2279:TCGA-KL-8340	KICH	Kidney chromophobe	869	508	15	9	0.024671	0.0148026	-0.0210066	0.0491146	0	0	0.683761	-1.18344	77	74	69
Sanger560:PD11767a	BRCA_nonTNBC	Breast non-TNBC	869	372	7	13	0.0148305	0.0275424	0.0123983	2.66032e-15	0	0.442478	0	-1.82847	255	179	179
Alexandrov507:MB98	MED	Medulloblastoma	877	374	6	11	0.0126582	0.0232068	0.0126245	0.0221138	0	0	0	-1.40582	69	89	110
PCAWG2279:CGP_donor_1437418	BOCA	Bone	880	333	6	17	0.0138568	0.039261	0.0261617	0.0118869	0	0	0.40568	-1.52224	179	153	128
PCAWG2279:TCGA-KN-8437	KICH	Kidney chromophobe	882	424	19	15	0.0362595	0.028626	-0.0315191	0.0591472	0	0	0.389105	-1.15494	77	74	69
PCAWG2279:CGP_donor_1178366	CMDI	Chronic myeloid disorders	884	472	5	9	0.00874126	0.0157343	0.0133776	7.29343e-16	0	0.531915	0.175131	-1.74943	128	102	150
PCAWG2279:ICGC_MB184	PBCA	Brain pediatric	885	460	18	10	0.0321429	0.0178571	-0.0336429	0.0520679	0	0	0.572519	-1.16831	153	128	51
Alexandrov507:012-02-1TD	CLL	Chronic lymphocytic leukemia	886	403	15	16	0.0298211	0.0318092	-0.0148151	0.0348077	0	0	0.8	-1.30817	128	102	128
Alexandrov507:MB15	MED	Medulloblastoma	895	463	12	18	0.0213144	0.0319716	0.00321137	0.0464315	0	0.401606	0	-1.2247	69	89	110
Alexandrov507:MB64	MED	Medulloblastoma	897	428	14	14	0.0265152	0.0265152	-0.0131667	0.0540143	0	0	0	-1.14248	69	89	110
PCAWG2279:TCGA-KN-8425	KICH	Kidney chromophobe	897	435	18	25	0.0336449	0.046729	-0.00792523	0.0684118	0	0	0.375235	-1.09069	77	74	69
PCAWG2279:TCGA-EM-A2OW	THCA	Thyroid	905	462	19	17	0.0338078	0.0302491	-0.0247473	0.0574773	0	0	0	-1.16054	161	166	209
PCAWG2279:ICGC_MB157	PBCA	Brain pediatric	920	429	16	16	0.0302457	0.0302457	-0.0172703	0.0481118	0	0	0	-1.21829	153	128	51
PCAWG2279:TCGA-KM-8440	KICH	Kidney chromophobe	922	473	9	17	0.0157068	0.0296684	0.0126841	0.0430287	0	0.355872	0.162075	-1.25847	77	74	69
Alexandrov507:MB91	MED	Medulloblastoma	925	461	9	12	0.0160428	0.0213904	0.00370054	0.026828	0	0	0.564972	-1.33144	69	89	110
Alexandrov507:MB117	MED	Medulloblastoma	928	475	5	10	0.00869565	0.0173913	0.0151304	0.0121727	0	0	0.163132	-1.5234	69	89	110
PCAWG2279:MBRep_T54	PBCA	Brain pediatric	928	439	8	11	0.0148423	0.0204082	0.00523933	0.0229927	0	0	0.651466	-1.38487	153	128	51
Alexandrov507:CLL4-ARTICLE	CLL	Chronic lymphocytic leukemia	932	263	7	10	0.0192837	0.0275482	0.00305234	0.00566252	1	0	0.246305	-1.63737	128	102	128
Alexandrov507:MB67	MED	Medulloblastoma	937	540	13	12	0.0203125	0.01875	-0.00790625	0.00721418	0	0	0.652528	-1.61569	69	89	110
PCAWG2279:ICGC_MB186	PBCA	Brain pediatric	938	479	11	7	0.0189983	0.0120898	-0.0118066	0.0302255	0	0.8	0.160772	-1.34824	153	128	51
PCAWG2279:ICGC_MB151	PBCA	Brain pediatric	944	503	5	19	0.00829187	0.0315091	0.0300962	0.0208457	0	0	0.486224	-1.45226	153	128	51
PCAWG2279:TCGA-KO-8405	KICH	Kidney chromophobe	948	463	13	17	0.0230906	0.0301954	-0.00229485	0.0440945	0	0	0	-1.24088	77	74	69
PCAWG2279:TCGA-EL-A3TB	THCA	Thyroid	955	454	14	13	0.0252708	0.0234657	-0.0136029	0.0231721	0	0	0.3367	-1.42292	161	166	209
PCAWG2279:ICGC_0427	PANC	Pancreatic	960	504	14	20	0.0231788	0.0331126	0.000437086	0.0411105	0	0	0	-1.27991	97	71	48
PCAWG2279:TCGA-EM-A3AQ	THCA	Thyroid	964	470	16	21	0.0280702	0.0368421	-0.00610526	0.0734843	0	0.719425	0	-1.05889	161	166	209
PCAWG2279:ICGC_MB165	PBCA	Brain pediatric	970	508	17	14	0.0279605	0.0230263	-0.0196908	0.0631565	0	0	0	-1.09038	153	128	51
PCAWG2279:EOPC-034	EOPC	Prostate early onset	972	395	15	12	0.030303	0.0242424	-0.0233939	0.0384046	0	0	0.186567	-1.25157	179	179	140
Sanger560:PD24200a	BRCA_TNBC	Breast TNBC	974	336	8	23	0.0183486	0.0527523	0.0302202	0.0617428	0	0.414938	0.616016	-1.09688	255	77	179
PCAWG2279:TCGA-KN-8429	KICH	Kidney chromophobe	979	453	12	21	0.0216998	0.0379747	0.00840506	0.0506597	0	0	0.539568	-1.15629	77	74	69
PCAWG2279:ITNET-0962	PANC	Pancreatic	984	426	7	9	0.013308	0.0171103	0.0051635	0.0110724	0	0	0	-1.65774	97	71	48
PCAWG2279:TCGA-FE-A3PD	THCA	Thyroid	985	729	73	176	0.0880579	0.212304	0.0433824	0.67334	1	0.979021	0.297619	-0.164081	161	166	209
PCAWG2279:EOPC-054	EOPC	Prostate early onset	988	523	15	22	0.024077	0.035313	0.000751204	0.0676066	0	0.699301	0.179211	-1.10795	179	179	140
PCAWG2279:ICGC_MB160	PBCA	Brain pediatric	988	545	10	24	0.0155039	0.0372093	0.0206512	0.0442909	0	0	0.490998	-1.20387	153	128	51
Alexandrov507:MB3	MED	Medulloblastoma	989	557	12	17	0.0182648	0.0258752	0.00351903	0.0158703	0	0	0.153374	-1.44836	69	89	110
PCAWG2279:ICGC_0453	PANC	Pancreatic	989	479	12	19	0.0207254	0.0328152	0.00529188	0.022955	0	0	0.19084	-1.42047	97	71	48
Alexandrov507:MB130	MED	Medulloblastoma	990	462	17	16	0.0302491	0.0284697	-0.0190534	0.0426069	0	0.362319	0.167504	-1.25588	69	89	110
PCAWG2279:SNU_WGS_06	AML	Acute myeloid leukemia	990	527	6	14	0.00956938	0.0223285	0.0182328	0.00613103	0	0	0	-1.63691	77	115	140
PCAWG2279:ITNET-1273	PANC	Pancreatic	992	485	15	12	0.025641	0.0205128	-0.0173333	0.0199748	0	0.374532	0.35524	-1.4554	97	71	48
PCAWG2279:TCGA-KN-8422	KICH	Kidney chromophobe	996	476	27	25	0.046875	0.0434028	-0.0390347	0.0930302	0	0.573066	0.166389	-0.966202	77	74	69
PCAWG2279:ICGC_0440	PANC	Pancreatic	1002	400	6	19	0.012	0.038	0.0288	0.0296804	0	0	0	-1.33323	97	71	48
PCAWG2279:EOPC-051	EOPC	Prostate early onset	1005	506	13	19	0.0214521	0.0313531	0.00230363	0.0438938	0	0	0	-1.21172	179	179	140
PCAWG2279:ICGC_MB188	PBCA	Brain pediatric	1005	467	11	9	0.0194004	0.015873	-0.00886772	0.0120733	1	0.42735	0	-1.50952	153	128	51
Alexandrov507:003-0005-09TD	CLL	Chronic lymphocytic leukemia	1009	296	8	10	0.020202	0.0252525	-0.00117172	6.78512e-16	1	0	0.479616	-1.78992	128	102	128
PCAWG2279:CGP_donor_1437423	BOCA	Bone	1009	462	37	38	0.0658363	0.0676157	-0.0546406	0.183344	0	0.277008	0.200803	-0.713301	179	153	128
PCAWG2279:TCGA-EM-A3AL	THCA	Thyroid	1012	505	9	16	0.014876	0.0264463	0.0112066	0.00800568	0	0.414938	0.475436	-1.668	161	166	209
PCAWG2279:ICGC_PA92	PBCA	Brain pediatric	1016	353	7	13	0.0154525	0.0286976	0.0122472	0.026204	1	0	0.413223	-1.43898	153	128	51
Sanger560:PD4969a	BRCA_nonTNBC	Breast non-TNBC	1032	452	13	23	0.0235507	0.0416667	0.00821015	0.0555611	0	0	0.3663	-1.1317	255	179	179
PCAWG2279:PCSI_0248	PANC	Pancreatic	1038	462	13	12	0.0231317	0.0213523	-0.0112242	0.0272847	0	0	0.35524	-1.37139	97	71	48
Alexandrov507:MB84	MED	Medulloblastoma	1042	414	16	14	0.0311284	0.0272374	-0.0221323	0.0409345	0	0.358423	0.19305	-1.23429	69	89	110
Alexandrov507:PD4966a	BRCA	Breast	1043	468	18	25	0.0316901	0.0440141	-0.00653521	0.0595011	0	0.327869	0	-1.14583	255	128	128
Alexandrov507:MB800	MED	Medulloblastoma	1045	492	15	11	0.0253378	0.0185811	-0.0186284	0.0333124	0	0	0	-1.33016	69	89	110
Broad126:PR-03-728	PRAD	Prostate	1046	428	7	13	0.0132576	0.0246212	0.0127803	0.0229613	0	0.413223	1.14286	-1.47319	179	179	140
Sanger560:PD22036a	BRCA_TNBC	Breast TNBC	1047	465	8	13	0.0141593	0.0230089	0.00927434	0.0154784	0	0.367647	0.350877	-1.47449	255	77	179
PCAWG2279:ICGC_MB168	PBCA	Brain pediatric	1049	484	10	12	0.0171233	0.0205479	0.000589041	0.0331203	0	0	0.33389	-1.3154	153	128	51
Alexandrov507:PD4972a	BRCA	Breast	1054	479	16	16	0.0276339	0.0276339	-0.0143972	0.0579097	0	0	0	-1.14358	255	128	128
PCAWG2279:TCGA-DE-A2OL	THCA	Thyroid	1055	480	13	25	0.0224138	0.0431035	0.0120345	0.0386105	0	0.350877	0.165563	-1.24224	161	166	209
PCAWG2279:TCGA-KO-8406	KICH	Kidney chromophobe	1055	586	18	13	0.0262391	0.0189504	-0.0201516	0.0613025	0	0.301205	0.155521	-1.11234	77	74	69
Sanger560:PD23569a	BRCA_TNBC	Breast TNBC	1055	407	26	22	0.0512821	0.0433925	-0.0482998	0.101879	1	0	0.211864	-0.923856	255	77	179
Alexandrov507:MB122	MED	Medulloblastoma	1057	543	10	16	0.0155521	0.0248834	0.00822395	0.026934	1	0	0	-1.39485	69	89	110
PCAWG2279:CGP_donor_1437419	BOCA	Bone	1062	405	15	16	0.029703	0.0316832	-0.0146931	0.0384782	0	0	0.189753	-1.30628	179	153	128
PCAWG2279:TCGA-CH-5763	PRAD	Prostate	1062	484	19	22	0.0325343	0.0376712	-0.0146507	0.0407834	0	0.701754	0.501672	-1.25956	179	179	140
PCAWG2279:CGP_donor_1733897	CMDI	Chronic myeloid disorders	1063	644	7	9	0.0094086	0.0120968	0.00833871	3.71211e-13	0	0	0.412655	-1.87663	128	102	150
PCAWG2279:CGP_donor_1405314	CMDI	Chronic myeloid disorders	1067	600	9	15	0.0128571	0.0214286	0.0104286	5.94416e-16	0	0	0.142045	-1.90488	128	102	150
Alexandrov507:869586	AML	Acute myeloid leukemia	1068	656	18	19	0.0238095	0.0251323	-0.00886772	0.0409159	0	0	0	-1.23047	77	115	140
PCAWG2279:TCGA-KL-8333	KICH	Kidney chromophobe	1071	479	10	22	0.0172712	0.0379965	0.0177271	0.0239913	0	0.729927	0.802568	-1.46184	77	74	69
Alexandrov507:MB6	MED	Medulloblastoma	1072	538	17	9	0.0266458	0.0141066	-0.0258495	0.0335886	0	0	0.162866	-1.32957	69	89	110
PCAWG2279:CGP_donor_1338650	CMDI	Chronic myeloid disorders	1074	608	12	13	0.0169491	0.0183616	-0.00123164	0.0117673	0	0.4329	0	-1.58199	128	102	150
Alexandrov507:MB113	MED	Medulloblastoma	1075	581	9	11	0.0132159	0.0161527	0.00439941	0.0117111	0	0	0.295858	-1.54096	69	89	110
Sanger560:PD13626a	BRCA_nonTNBC	Breast non-TNBC	1076	499	17	15	0.0283806	0.0250417	-0.0185576	0.0570211	0	0	0.347826	-1.134	255	179	179
PCAWG2279:ICGC_MB226	PBCA	Brain pediatric	1078	533	3	11	0.00473934	0.0173776	0.023425	0.00836	0	0	0.277392	-1.58878	153	128	51
Alexandrov507:PD7199a	BRCA	Breast	1081	530	19	12	0.0301587	0.0190476	-0.0282857	0.0417596	0	0	0.160256	-1.27699	255	128	128
PCAWG2279:C0006	CRC	Colorectal	1085	391	17	19	0.0346232	0.0386965	-0.0180122	0.0678111	1	0	0.431034	-1.10395	0	153	89
Sanger560:PD9578a	BRCA_nonTNBC	Breast non-TNBC	1088	497	15	22	0.0251256	0.0368509	8.71022e-05	0.0375796	0	0	0.340716	-1.25805	255	179	179
Sanger560:PD13419a	BRCA_nonTNBC	Breast non-TNBC	1092	522	19	36	0.0305466	0.0578778	0.0097299	0.0859558	0	0.641026	0.54054	-0.986852	255	179	179
Alexandrov507:APGI_2150	PANC	Pancreatic	1096	578	18	19	0.0265487	0.0280236	-0.0117286	0.0519296	0	0	0.497512	-1.14418	97	71	48
Alexandrov507:MB518	MED	Medulloblastoma	1097	567	6	14	0.0089955	0.0209895	0.0180989	0.0132512	0	0	0.142653	-1.54208	69	89	110
PCAWG2279:ITNET-1001	PANC	Pancreatic	1098	513	8	28	0.0130506	0.045677	0.0342708	0.056032	0	0	0.176678	-1.12651	97	71	48
PCAWG2279:CPCG0414	PRAD	Prostate	1103	539	15	22	0.0234742	0.0344288	0.00113302	0.0428954	0	0	0.158479	-1.21092	179	179	140
Alexandrov507:MB18	MED	Medulloblastoma	1108	501	14	10	0.0232945	0.0166389	-0.0162795	0.0230212	0	0	0.460123	-1.37646	69	89	110
PCAWG2279:ICGC_MB65	PBCA	Brain pediatric	1109	558	9	15	0.0136778	0.0227963	0.010073	0.0139677	0	0.381679	0.156495	-1.49963	153	128	51
PCAWG2279:ICGC_MB163	PBCA	Brain pediatric	1112	582	16	15	0.0234604	0.0219941	-0.0112727	0.0667453	0	0	0	-1.11337	153	128	51
PCAWG2279:TCGA-KN-8431	KICH	Kidney chromophobe	1114	583	9	12	0.0131772	0.0175695	0.00589751	0.0150526	0	0.769231	0.138504	-1.58574	77	74	69
PCAWG2279:ICGC_MB144	PBCA	Brain pediatric	1116	555	11	29	0.0167939	0.0442748	0.0250076	0.0515512	1	0	0	-1.18199	153	128	51
PCAWG2279:ICGC_MB118	PBCA	Brain pediatric	1119	523	15	16	0.024077	0.0256822	-0.00887962	0.0297873	0	0	0	-1.3714	153	128	51
PCAWG2279:TCGA-DJ-A1QL	THCA	Thyroid	1121	535	13	19	0.0204724	0.0299213	0.00292913	0.0184705	0	0	0.154559	-1.42233	161	166	209
PCAWG2279:ICGC_0425	PANC	Pancreatic	1125	444	17	19	0.03125	0.0349265	-0.0146985	0.0532168	0	0.359712	0	-1.15439	97	71	48
PCAWG2279:TCGA-DJ-A13R	THCA	Thyroid	1126	618	29	75	0.04039	0.104457	0.0356379	0.157416	0	1.20482	0.846024	-0.768658	161	166	209
Alexandrov507:MB112	MED	Medulloblastoma	1129	597	4	12	0.00573888	0.0172166	0.021165	5.60432e-16	0	0.664452	0	-1.72084	69	89	110
Sanger560:PD4606a	BRCA_nonTNBC	Breast non-TNBC	1129	551	13	17	0.0199693	0.0261137	0.000178187	0.0375795	0	0	0.165017	-1.27482	255	179	179
PCAWG2279:CGP_donor_1691138	BOCA	Bone	1130	493	14	19	0.0236088	0.0320405	-0.00153794	0.0576583	0	0.649351	0.168634	-1.12115	179	153	128
PCAWG2279:EOPC-024	EOPC	Prostate early onset	1132	539	11	17	0.0172144	0.0266041	0.00645383	0.0324847	0	0.689655	0	-1.28031	179	179	140
PCAWG2279:TCGA-DJ-A13W	THCA	Thyroid	1132	565	14	24	0.0210526	0.0360902	0.0078797	0.0224832	0	0	0.148148	-1.48087	161	166	209
PCAWG2279:CGP_donor_1691215	BOCA	Bone	1133	544	13	37	0.0201863	0.0574534	0.0310621	0.0663071	0	0	0	-1.07774	179	153	128
Sanger560:PD13427a	BRCA_nonTNBC	Breast non-TNBC	1134	509	10	12	0.0164204	0.0197044	0.00122167	0.0299685	0	0	0	-1.37863	255	179	179
PCAWG2279:ICGC_MB228	PBCA	Brain pediatric	1140	550	14	11	0.0215385	0.0169231	-0.0123077	0.0465321	1	0	0.308166	-1.22172	153	128	51
PCAWG2279:TCGA-HT-7602	LGG	Glioma low-grade	1142	473	8	12	0.0139616	0.0209424	0.00762304	0.0296672	1	0	0	-1.3988	140	89	102
Sanger560:PD18258a	BRCA_nonTNBC	Breast non-TNBC	1142	546	13	15	0.0201238	0.0232198	-0.00304025	0.0304298	0	0	0.154559	-1.30473	255	179	179
PCAWG2279:TCGA-ET-A4KN	THCA	Thyroid	1147	549	15	22	0.0231125	0.0338983	0.0013621	0.0483875	0	0	0.306279	-1.16856	161	166	209
Alexandrov507:MB131	MED	Medulloblastoma	1160	514	11	10	0.0179153	0.0162866	-0.0053355	0.00468601	0	0.31746	0.27248	-1.78472	69	89	110
PCAWG2279:ICGC_MB237	PBCA	Brain pediatric	1167	484	9	12	0.015411	0.0205479	0.00418493	0.0177843	0	0	0.491803	-1.48534	153	128	51
PCAWG2279:ICGC_MB199	PBCA	Brain pediatric	1170	524	12	16	0.0192308	0.025641	0.00125641	0.0314397	1	0	0.15361	-1.37854	153	128	51
Alexandrov507:MB50	MED	Medulloblastoma	1179	555	17	18	0.0259542	0.0274809	-0.0110229	0.0335388	0	0.304878	0.14771	-1.27185	69	89	110
PCAWG2279:EOPC-08	EOPC	Prostate early onset	1187	613	11	14	0.0154278	0.0196353	0.00323703	0.0204796	0	0	0	-1.40089	179	179	140
PCAWG2279:ICGC_0446	PANC	Pancreatic	1187	494	9	23	0.0151515	0.0387205	0.0229024	0.0418874	0	0	0	-1.22437	97	71	48
PCAWG2279:TCGA-FY-A2QD	THCA	Thyroid	1187	586	12	22	0.0174927	0.03207	0.0113353	0.0238378	0	0.70922	0.141443	-1.44382	161	166	209
PCAWG2279:CGP_donor_1437408	BOCA	Bone	1195	546	19	31	0.0294118	0.0479876	0.00222291	0.0517127	0	0.3003	0	-1.15099	179	153	128
Alexandrov507:MB60	MED	Medulloblastoma	1208	715	7	14	0.00858896	0.0171779	0.0151411	0.00460131	0	0	0.378788	-1.63235	69	89	110
Alexandrov507:MB129	MED	Medulloblastoma	1209	596	23	11	0.033046	0.0158046	-0.0375919	0.0320199	0	0	0	-1.2962	69	89	110
PCAWG2279:SNU_WGS_09	AML	Acute myeloid leukemia	1209	629	13	14	0.0178326	0.0192044	-0.00224417	0.0138327	0	0	0.269179	-1.56225	77	115	140
Sanger560:PD17991a	BRCA_nonTNBC	Breast non-TNBC	1222	611	14	31	0.0196906	0.0436006	0.0182503	0.040847	0	0	0.309119	-1.21819	255	179	179
Sanger560:PD9606a	BRCA_nonTNBC	Breast non-TNBC	1222	617	17	20	0.0237099	0.027894	-0.00589679	0.0345834	0	0.333333	0.980392	-1.26557	255	179	179
PCAWG2279:CGP_donor_1364470	CMDI	Chronic myeloid disorders	1225	702	10	6	0.0124688	0.0074813	-0.00270324	2.90534e-14	0	0	0	-1.69954	128	102	150
PCAWG2279:TCGA-KL-8344	KICH	Kidney chromophobe	1225	507	16	20	0.0263591	0.0329489	-0.00640527	0.0302873	0	0.332226	0.302572	-1.38928	77	74	69
PCAWG2279:ICGC_0491	PANC	Pancreatic	1226	473	13	25	0.0226876	0.04363	0.011986	0.0400293	0	0	0	-1.22944	97	71	48
PCAWG2279:TCGA-BH-A0DT	BRCA_nonTNBC	Breast non-TNBC	1237	583	13	23	0.0190337	0.033675	0.00970425	0.0335661	0	0	0.560224	-1.28164	255	179	179
Sanger560:PD13605a	BRCA_nonTNBC	Breast non-TNBC	1238	575	19	24	0.0281482	0.0355556	-0.00755556	0.0759976	0	0	0.452489	-1.04337	255	179	179
Alexandrov507:PD4194a	BRCA	Breast	1241	732	35	113	0.0420673	0.135817	0.063476	0.279846	0	0.381679	0	-0.533693	255	128	128
Alexandrov507:318	CLL	Chronic lymphocytic leukemia	1244	517	7	21	0.0113452	0.0340357	0.0262107	0.0157889	0	0.384615	0.297619	-1.51117	128	102	128
PCAWG2279:ITNET-1050	PANC	Pancreatic	1244	220	7	8	0.021875	0.025	-0.0049375	0.026682	0	0.487013	0.284495	-1.43069	97	71	48
PCAWG2279:ITNET-1304	PANC	Pancreatic	1245	488	12	18	0.0204082	0.0306122	0.0037551	0.0407106	0	0	0	-1.25608	97	71	48
Alexandrov507:MB36	MED	Medulloblastoma	1251	447	9	13	0.0164534	0.023766	0.00521389	0.0279157	0	0	0.271739	-1.3397	69	89	110
PCAWG2279:CPCG0411	PRAD	Prostate	1252	559	11	25	0.016692	0.0379363	0.0188832	0.0439275	0	0	0.454545	-1.20229	179	179	140
PCAWG2279:ICGC_MB198	PBCA	Brain pediatric	1254	596	6	18	0.00862069	0.0258621	0.0237586	0.0302563	0	0	0.13624	-1.37452	153	128	51
PCAWG2279:TCGA-EM-A3FL	THCA	Thyroid	1255	605	14	26	0.0198582	0.0368794	0.0111773	0.0250416	0	0.344828	0.130719	-1.37461	161	166	209
PCAWG2279:TCGA-KM-8441	KICH	Kidney chromophobe	1255	562	11	24	0.0166163	0.0362538	0.0173595	0.0363752	0	0	0.446429	-1.30415	77	74	69
PCAWG2279:CGP_donor_1338117	CMDI	Chronic myeloid disorders	1261	702	6	10	0.0074813	0.0124688	0.0127581	5.06556e-16	0	0	0.130548	-1.86138	128	102	150
Sanger560:PD24302a	BRCA_nonTNBC	Breast non-TNBC	1268	613	16	49	0.0224404	0.0687237	0.0375989	0.0849239	0	1.14942	0.163399	-1.00913	255	179	179
PCAWG2279:EOPC-09	EOPC	Prostate early onset	1269	620	9	25	0.0125	0.0347222	0.0244722	0.022343	0	0	0	-1.42442	179	179	140
PCAWG2279:CGP_donor_1500978	CMDI	Chronic myeloid disorders	1271	718	10	14	0.0122249	0.0171149	0.00744254	2.90774e-12	0	0	0	-1.81096	128	102	150
PCAWG2279:CGP_donor_1364401	CMDI	Chronic myeloid disorders	1272	740	11	12	0.0130952	0.0142857	0.00278571	0.0143314	0	0	0.238095	-1.508	128	102	150
PCAWG2279:ICGC_MB181	PBCA	Brain pediatric	1272	771	12	12	0.0137773	0.0137773	0.000845006	0.0110855	0	0	0.118343	-1.5315	153	128	51
Sanger560:PD11391a	BRCA_nonTNBC	Breast non-TNBC	1274	561	19	17	0.0287443	0.0257186	-0.0186445	0.0243071	0	0	0.151057	-1.46211	255	179	179
Alexandrov507:LFS_MB4	MED	Medulloblastoma	1277	573	18	17	0.0267459	0.02526	-0.0149064	0.0278971	0	0	0	-1.40455	69	89	110
Alexandrov507:PD7210a	BRCA	Breast	1278	622	14	18	0.0193906	0.0249308	0.000210526	0.0134581	0	0.322581	0.548697	-1.53537	255	128	128
Sanger560:PD11370a	BRCA_nonTNBC	Breast non-TNBC	1279	593	6	17	0.00865801	0.024531	0.0223492	0.0173377	0	0	0.435414	-1.44679	255	179	179
PCAWG2279:TCGA-DE-A0Y3	THCA	Thyroid	1281	496	18	29	0.0302013	0.0486577	0.0012349	0.045277	0	0.325733	0	-1.19468	161	166	209
PCAWG2279:CGP_donor_1691149	BOCA	Bone	1288	609	41	35	0.0578279	0.0493653	-0.0560733	0.112307	0	0	0.151745	-0.907952	179	153	128
PCAWG2279:TCGA-HC-8258	PRAD	Prostate	1288	547	17	20	0.0262751	0.0309119	-0.00826584	0.031609	0	0	0.610687	-1.36634	179	179	140
PCAWG2279:ICGC_MB183	PBCA	Brain pediatric	1289	514	12	20	0.019544	0.0325733	0.00753094	0.031665	0	0	0.465838	-1.33383	153	128	51
Sanger560:PD9591a	BRCA_nonTNBC	Breast non-TNBC	1296	629	23	30	0.0315501	0.0411523	-0.00910288	0.0514434	0	0	0.295858	-1.18298	255	179	179
PCAWG2279:EOPC-028	EOPC	Prostate early onset	1297	600	13	16	0.0185714	0.0228571	-0.000142857	0.0233438	0	0	0	-1.41889	179	179	140
PCAWG2279:TCGA-KN-8421	KICH	Kidney chromophobe	1298	662	17	26	0.0223097	0.0341207	0.00327034	0.0564325	0	0.3125	0.399467	-1.16974	77	74	69
Sanger560:PD14450a	BRCA_nonTNBC	Breast non-TNBC	1298	634	21	28	0.0286103	0.0381471	-0.0059346	0.0662051	0	0	0.14881	-1.09274	255	179	179
PCAWG2279:EOPC-017	EOPC	Prostate early onset	1299	670	26	17	0.0337662	0.0220779	-0.0328312	0.0513029	0	0	0.132979	-1.1864	179	179	140
Sanger560:PD17994a	BRCA_nonTNBC	Breast non-TNBC	1306	741	39	98	0.0463734	0.116528	0.0351439	0.214567	0	0.793651	0.331126	-0.644868	255	179	179
Sanger560:PD14439a	BRCA_nonTNBC	Breast non-TNBC	1316	642	19	26	0.0256065	0.0350404	-0.00273315	0.0349021	0	0.808625	0.547196	-1.2771	255	179	179
PCAWG2279:CGP_donor_1500979	CMDI	Chronic myeloid disorders	1324	767	4	9	0.00461361	0.0103806	0.016692	4.78346e-16	0	0	0.242718	-1.9073	128	102	150
PCAWG2279:EOPC-053	EOPC	Prostate early onset	1324	623	18	19	0.0248963	0.0262794	-0.0100028	0.0249123	0	0	0	-1.44686	179	179	140
PCAWG2279:ITNET-0028	PANC	Pancreatic	1324	571	15	30	0.0223547	0.0447094	0.0137645	0.0385297	0	0.3367	0.145138	-1.25601	97	71	48
PCAWG2279:EOPC-057	EOPC	Prostate early onset	1326	682	11	15	0.0140665	0.0191816	0.00564194	1.57088e-14	0	0.343643	0.383142	-1.79484	179	179	140
PCAWG2279:TCGA-ET-A3DV	THCA	Thyroid	1326	610	18	15	0.0253521	0.0211268	-0.0161127	0.0225397	0	0	0	-1.43071	161	166	209
Sanger560:PD18775a	BRCA_nonTNBC	Breast non-TNBC	1330	657	20	40	0.0264201	0.0528402	0.013358	0.0661655	0	0.837989	0.573066	-1.0986	255	179	179
PCAWG2279:ITNET-0107	PANC	Pancreatic	1331	593	23	35	0.033189	0.0505051	-0.00319192	0.0673517	0	0	0.154321	-1.07253	97	71	48
PCAWG2279:ITNET-0900	PANC	Pancreatic	1337	563	13	25	0.0196078	0.0377074	0.0125309	0.0535693	0	0	0.156986	-1.14867	97	71	48
PCAWG2279:TCGA-G9-7522	PRAD	Prostate	1343	643	12	25	0.0161507	0.0336474	0.0157308	0.0284911	0	0	0.397878	-1.3358	179	179	140
Sanger560:PD8999a	BRCA_nonTNBC	Breast non-TNBC	1347	643	18	27	0.0242261	0.0363392	0.00146433	0.0397958	0	0	0	-1.27423	255	179	179
Alexandrov507:RK018_C01	LIVER	Liver	1349	374	17	16	0.035865	0.0337553	-0.0255612	0.0622165	0	0	0.192308	-1.12006	179	153	128
Sanger560:PD13768a	BRCA_nonTNBC	Breast non-TNBC	1352	665	21	19	0.027451	0.0248366	-0.0168105	0.0328398	0	0	0	-1.32032	255	179	179
PCAWG2279:EOPC-018	EOPC	Prostate early onset	1354	633	14	20	0.0190996	0.0272851	0.00317599	0.0520413	0	0	0.139276	-1.1827	179	179	140
Alexandrov507:PD8618a	BRCA	Breast	1357	632	19	35	0.0259563	0.0478142	0.00930601	0.0669658	0	0.60241	0.140253	-1.06693	255	128	128
PCAWG2279:TCGA-EM-A3FR	THCA	Thyroid	1379	686	19	26	0.024173	0.0330789	-0.00168448	0.0412074	0	0	0	-1.22232	161	166	209
Sanger560:PD18269a	BRCA_nonTNBC	Breast non-TNBC	1387	650	12	22	0.016	0.0293333	0.0117333	0.017571	0	0	0.131406	-1.50198	255	179	179
PCAWG2279:ICGC_0459	PANC	Pancreatic	1388	608	19	11	0.0268362	0.0155367	-0.0248192	0.0288166	0	0.682594	0.260756	-1.37106	97	71	48
Sanger560:PD9544a	BRCA_nonTNBC	Breast non-TNBC	1389	689	27	43	0.0342205	0.0544994	-0.00136375	0.0709007	0	0.260417	0.277392	-1.07834	255	179	179
PCAWG2279:SNU_WGS_05	AML	Acute myeloid leukemia	1391	693	6	12	0.0075662	0.0151324	0.0152434	3.36488e-07	0	0	0.111857	-1.83735	77	115	140
PCAWG2279:EOPC-025	EOPC	Prostate early onset	1406	748	11	24	0.0129717	0.0283019	0.0170613	0.0234634	0	0	0	-1.36749	179	179	140
Sanger560:PD9570a	BRCA_nonTNBC	Breast non-TNBC	1406	823	47	99	0.0509209	0.107259	0.016325	0.203811	0	0	0.289017	-0.668846	255	179	179
Sanger560:PD9589a	BRCA_nonTNBC	Breast non-TNBC	1413	708	34	62	0.0420792	0.0767327	0.00436634	0.118076	0	0.911162	0.428571	-0.871286	255	179	179
PCAWG2279:EOPC-021	EOPC	Prostate early onset	1415	793	17	22	0.019037	0.0246361	0.000658455	0.0316188	0	0.591716	0.344828	-1.37601	179	179	140
PCAWG2279:EOPC-019	EOPC	Prostate early onset	1417	747	12	15	0.0141677	0.0177096	0.0039575	0.0103479	0	0.302115	0.346021	-1.67243	179	179	140
PCAWG2279:ICGC_MB166	PBCA	Brain pediatric	1428	550	18	17	0.0276923	0.0261538	-0.016	0.0378379	1	0	0.581395	-1.28364	153	128	51
PCAWG2279:ICGC_MB177	PBCA	Brain pediatric	1436	602	16	18	0.022792	0.025641	-0.00622222	0.0361392	0	0	0	-1.26589	153	128	51
Sanger560:PD14461a	BRCA_nonTNBC	Breast non-TNBC	1436	680	24	17	0.0307692	0.0217949	-0.0268205	0.0364556	0	0	0.656168	-1.27085	255	179	179
Sanger560:PD8614a	BRCA_nonTNBC	Breast non-TNBC	1439	686	22	33	0.0279898	0.0419847	-0.000793893	0.051079	0	0	0.267023	-1.14948	255	179	179
Alexandrov507:PD6417a	BRCA	Breast	1442	732	28	29	0.0336538	0.0348558	-0.0198173	0.0768599	1	0.568182	0	-1.05398	255	128	128
PCAWG2279:EOPC-033	EOPC	Prostate early onset	1442	765	14	22	0.016185	0.0254335	0.00744509	0.0377905	0	0	0.246914	-1.24712	179	179	140
PCAWG2279:ICGC_MB189	PBCA	Brain pediatric	1452	710	27	19	0.0333333	0.0234568	-0.0305432	0.0649549	0	0	0.409836	-1.09906	153	128	51
PCAWG2279:TCGA-KO-8411	KICH	Kidney chromophobe	1457	851	20	24	0.0210305	0.0252366	-0.00292744	0.0399992	0	0	0.578704	-1.29198	77	74	69
Alexandrov507:PD7201a	BRCA	Breast	1462	757	26	48	0.0303384	0.0560093	0.00829872	0.0640825	0	1.21359	0.527705	-1.1115	255	128	128
PCAWG2279:ITNET-1293	PANC	Pancreatic	1463	405	5	11	0.00990099	0.0217822	0.0169901	0.0141409	1	0.429185	0.393701	-1.5558	97	71	48
PCAWG2279:EOPC-049	EOPC	Prostate early onset	1464	744	18	30	0.021327	0.035545	0.00675829	0.0442422	0	0	0	-1.23227	179	179	140
PCAWG2279:TCGA-DJ-A2Q2	THCA	Thyroid	1466	825	16	25	0.0172973	0.027027	0.0067027	0.0114247	0	0.311526	0.326442	-1.60414	161	166	209
PCAWG2279:EOPC-023	EOPC	Prostate early onset	1468	774	17	15	0.0194508	0.0171625	-0.00768421	0.0306719	0	0	0	-1.35432	179	179	140
PCAWG2279:ITNET-1301	PANC	Pancreatic	1468	676	21	34	0.0270619	0.0438144	0.00298454	0.0685412	0	0	0	-1.06682	97	71	48
PCAWG2279:TCGA-EM-A2OV	THCA	Thyroid	1469	649	22	25	0.0293725	0.0333778	-0.0123044	0.024764	0	0	0.255428	-1.44863	161	166	209
Sanger560:PD4982a	BRCA_nonTNBC	Breast non-TNBC	1474	728	14	19	0.0169082	0.0229469	0.00343961	0.0158687	0	0	0.366748	-1.56398	255	179	179
Sanger560:PD7218a	BRCA_nonTNBC	Breast non-TNBC	1474	694	27	20	0.034005	0.0251889	-0.0302217	0.0393181	0	0	0.582751	-1.23382	255	179	179
Alexandrov507:PD4963a	BRCA	Breast	1481	661	18	24	0.0236531	0.0315375	-0.00213403	0.0409794	0	0	0.360577	-1.24986	255	128	128
PCAWG2279:RK303	LIVER	Liver	1481	574	19	28	0.0281899	0.041543	-0.00165579	0.0445901	0	0	0.143266	-1.19573	179	153	128
PCAWG2279:CGP_donor_1338056	CMDI	Chronic myeloid disorders	1485	825	10	21	0.0108108	0.0227027	0.016	4.31886e-16	0	0	0.218579	-1.73831	128	102	150
Broad126:BR-0001	BRCA	Breast	1486	678	24	34	0.0308483	0.0437018	-0.00507969	0.0756836	0	0.558659	0.868307	-1.05743	255	128	128
Sanger560:PD13757a	BRCA_nonTNBC	Breast non-TNBC	1487	923	64	167	0.0625611	0.163245	0.0478671	0.356674	0	0.969529	0.340716	-0.428673	255	179	179
PCAWG2279:TCGA-KM-8477	KICH	Kidney chromophobe	1493	678	18	29	0.0231363	0.0372751	0.00468895	0.0311447	0	0.275482	0.379267	-1.34368	77	74	69
Sanger560:PD7214a	BRCA_nonTNBC	Breast non-TNBC	1493	748	29	32	0.0341981	0.0377359	-0.0180802	0.0548838	0	0	0.13245	-1.17463	255	179	179
PCAWG2279:TCGA-KL-8342	KICH	Kidney chromophobe	1496	764	25	25	0.0289352	0.0289352	-0.0158287	0.0576429	0	0	0.125471	-1.16892	77	74	69
PCAWG2279:CGP_donor_1463315	CMDI	Chronic myeloid disorders	1501	833	11	16	0.0117899	0.017149	0.00839014	0.0066276	0	0	0	-1.59745	128	102	150
Alexandrov507:4142267	DLBCL	Diffuse large B-cell lymphoma	1502	607	13	18	0.0183875	0.0254597	0.00284583	1.07735e-11	0	0	0.25641	-1.74421	84	77	115
Sanger560:PD22251a	BRCA_nonTNBC	Breast non-TNBC	1505	738	20	27	0.0238664	0.0322196	-0.00189976	0.0499491	0	0.266667	0.262467	-1.21114	255	179	179
Alexandrov507:PD6466b	BRCA	Breast	1510	645	32	38	0.042953	0.0510067	-0.0231946	0.0670849	0	0.522193	0.595238	-1.11011	255	128	128
Alexandrov507:4182393	DLBCL	Diffuse large B-cell lymphoma	1511	651	12	26	0.0159787	0.0346205	0.0170653	0.0165127	0	0.277008	0.37594	-1.50956	84	77	115
Sanger560:PD14458a	BRCA_nonTNBC	Breast non-TNBC	1513	731	22	27	0.0264741	0.032491	-0.00710469	0.0429037	0	0.260417	0.250313	-1.21423	255	179	179
Sanger560:PD13304a	BRCA_nonTNBC	Breast non-TNBC	1517	749	14	26	0.01649	0.0306243	0.0119953	0.0330355	0	0	0.723764	-1.30528	255	179	179
Alexandrov507:MB107	MED	Medulloblastoma	1528	806	19	23	0.0209713	0.0253863	-0.00265342	0.0272298	0	0	0.112994	-1.4006	69	89	110
PCAWG2279:SNU_WGS_10	AML	Acute myeloid leukemia	1528	811	11	20	0.0120746	0.0219539	0.0125971	1.11022e-13	0	0	0.534188	-1.75251	77	115	140
Sanger560:PD18100a	BRCA_nonTNBC	Breast non-TNBC	1531	725	18	55	0.0218182	0.0666667	0.0368485	0.0947969	0	0.433839	0.129199	-0.94707	255	179	179
Alexandrov507:PD7209a	BRCA	Breast	1533	799	29	44	0.0322581	0.0489433	-0.00279867	0.0710177	0	0.688073	0.235571	-1.04648	255	128	128
Alexandrov507:PD7216a	BRCA	Breast	1537	677	19	26	0.024453	0.033462	-0.00188932	0.0491565	0	0	0.26455	-1.16742	255	128	128
PCAWG2279:TCGA-HT-7695	LGG	Glioma low-grade	1537	820	10	16	0.0108696	0.0173913	0.0105652	0.0101898	0	0	0.347222	-1.63027	140	89	102
PCAWG2279:ITNET-0118	PANC	Pancreatic	1539	766	20	32	0.0230947	0.0369515	0.00445266	0.0520817	0	0.27027	0.239521	-1.16023	97	71	48
PCAWG2279:SNU_WGS_02	AML	Acute myeloid leukemia	1540	787	16	16	0.0180383	0.0180383	-0.00384216	0.00681971	0	0.302115	0.319489	-1.74719	77	115	140
Sanger560:PD14473a	BRCA_nonTNBC	Breast non-TNBC	1543	784	25	42	0.0282805	0.0475113	0.00412217	0.0684019	0	0.262467	0.240964	-1.09986	255	179	179
PCAWG2279:0075_CRUK_PC_0075	PRAD	Prostate	1544	789	13	19	0.0146232	0.0213723	0.00666367	0.0216326	0	0	0.225479	-1.40546	179	179	140
Sanger560:PD18116a	BRCA_nonTNBC	Breast non-TNBC	1544	752	24	60	0.028169	0.0704225	0.0272676	0.102408	0	0.242718	0.535475	-0.914634	255	179	179
Alexandrov507:MB53	MED	Medulloblastoma	1546	929	13	18	0.0126336	0.0174927	0.0069621	0.0151486	0	0.261097	0.100705	-1.52781	69	89	110
PCAWG2279:CGP_donor_1691121	BOCA	Bone	1547	636	9	21	0.0122283	0.0285326	0.0188533	0.0334774	0	0	0	-1.34173	179	153	128
PCAWG2279:TCGA-FK-A3SD	THCA	Thyroid	1547	711	19	30	0.0234279	0.0369914	0.00379285	0.0174123	0	0	0	-1.46012	161	166	209
PCAWG2279:TCGA-KL-8327	KICH	Kidney chromophobe	1547	838	22	19	0.0234542	0.0202559	-0.0129979	0.0257615	0	0	0.318471	-1.36169	77	74	69
Sanger560:PD14468a	BRCA_nonTNBC	Breast non-TNBC	1549	782	27	27	0.0306122	0.0306122	-0.0176735	0.0463695	0	0	0.619579	-1.21989	255	179	179
PCAWG2279:TCGA-KL-8332	KICH	Kidney chromophobe	1550	776	43	43	0.0490868	0.0490868	-0.0379954	0.115777	0	0	0.120919	-0.889169	77	74	69
Sanger560:PD9067a	BRCA_nonTNBC	Breast non-TNBC	1554	855	41	89	0.0429319	0.0931937	0.0190366	0.189989	0	1.24114	0.278552	-0.682578	255	179	179
PCAWG2279:EOPC-07	EOPC	Prostate early onset	1558	725	5	20	0.00606061	0.0242424	0.0275151	0.0319183	0	0	0.225479	-1.30963	179	179	140
Alexandrov507:PD3851a	BRCA	Breast	1561	695	22	42	0.027673	0.0528302	0.010717	0.0723736	0	0	0.635324	-1.06698	255	128	128
Sanger560:PD7203a	BRCA_nonTNBC	Breast non-TNBC	1564	846	74	151	0.0782241	0.159619	0.0113488	0.384373	0	0.521512	0.35524	-0.394215	255	179	179
Alexandrov507:519	CLL	Chronic lymphocytic leukemia	1567	581	11	8	0.0161527	0.0117474	-0.00617327	2.15526e-15	0	0	0.269542	-1.95394	128	102	128
Alexandrov507:MB82	MED	Medulloblastoma	1567	894	12	24	0.0120724	0.0241449	0.0147928	0.0154098	0	0	0.31579	-1.57395	69	89	110
Alexandrov507:PD4088a	BRCA	Breast	1576	796	45	55	0.0502232	0.0613839	-0.0280848	0.152095	0	0.17762	0	-0.785624	255	128	128
PCAWG2279:ICGC_MB161	PBCA	Brain pediatric	1577	634	13	16	0.0177112	0.0217984	0.000604905	0.0235812	0	0	0.233645	-1.37114	153	128	51
PCAWG2279:CGP_donor_1437409	BOCA	Bone	1582	642	43	38	0.0579515	0.0512129	-0.0544852	0.106859	0	0.471698	0	-0.899592	179	153	128
PCAWG2279:EOPC-011	EOPC	Prostate early onset	1583	800	20	27	0.0222222	0.03	-0.000666667	0.045768	0	0	0.229358	-1.25155	179	179	140
Alexandrov507:MB124	MED	Medulloblastoma	1587	757	12	22	0.0140023	0.025671	0.012266	0.0172067	0	0.27248	0	-1.47131	69	89	110
Sanger560:PD5964a	BRCA_nonTNBC	Breast non-TNBC	1590	697	33	43	0.0414053	0.0539523	-0.0169987	0.101046	0	0	0.126582	-0.925815	255	179	179
Sanger560:PD24307a	BRCA_nonTNBC	Breast non-TNBC	1594	710	26	45	0.0320988	0.0555556	0.00414815	0.0717612	0	0.245098	0	-1.08269	255	179	179
PCAWG2279:TCGA-EM-A2CN	THCA	Thyroid	1596	784	18	29	0.020362	0.0328054	0.00604525	0.0504808	0	0	0.4561	-1.20213	161	166	209
Sanger560:PD18022a	BRCA_TNBC	Breast TNBC	1602	823	36	65	0.0390033	0.0704225	0.00451571	0.161415	1	0.389863	0.134228	-0.753266	255	77	179
PCAWG2279:CGP_donor_1338119	CMDI	Chronic myeloid disorders	1603	859	12	14	0.012513	0.0145985	0.00432117	4.00128e-16	0	0	0.211417	-1.7934	128	102	150
Sanger560:PD11818a	BRCA_nonTNBC	Breast non-TNBC	1605	786	30	31	0.0338601	0.0349887	-0.0201174	0.0666164	0	0.23753	0.474496	-1.06609	255	179	179
Alexandrov507:343	CLL	Chronic lymphocytic leukemia	1607	573	7	18	0.0104012	0.0267459	0.0209034	0.00467095	0	0.308642	0.4329	-1.64977	128	102	128
Alexandrov507:MB70	MED	Medulloblastoma	1612	705	16	21	0.0198758	0.026087	0.000347826	0.0322242	0	0	0.124378	-1.2956	69	89	110
Alexandrov507:PD4983a	BRCA	Breast	1614	728	21	28	0.0253623	0.0338164	-0.00344444	0.039322	0	0.287356	0.260078	-1.30078	255	128	128
Alexandrov507:PD6041a	BRCA	Breast	1614	695	19	25	0.0238994	0.0314465	-0.00274214	0.0445648	0	0.253807	0.388098	-1.21511	255	128	128
Sanger560:PD9573a	BRCA_nonTNBC	Breast non-TNBC	1616	835	13	30	0.0139037	0.0320856	0.0188877	0.0299244	0	0.58309	0.108108	-1.34136	255	179	179
Sanger560:PD9581a	BRCA_nonTNBC	Breast non-TNBC	1616	757	20	25	0.0233372	0.0291715	-0.00383664	0.0377955	0	0	0.361011	-1.2789	255	179	179
Sanger560:PD9593a	BRCA_nonTNBC	Breast non-TNBC	1617	772	19	32	0.021789	0.0366973	0.00694037	0.0540898	0	0	0.11919	-1.15717	255	179	179
PCAWG2279:TCGA-KO-8407	KICH	Kidney chromophobe	1618	818	58	49	0.0631808	0.0533769	-0.0633028	0.171666	0	0.188324	0.130548	-0.719074	77	74	69
PCAWG2279:MBRep_T71	PBCA	Brain pediatric	1620	776	32	46	0.0365297	0.0525114	-0.00820091	0.0946271	0	0	0	-0.978214	153	128	51
Alexandrov507:LFS_MB2	MED	Medulloblastoma	1624	839	7	19	0.00745474	0.0202343	0.0205793	0.00751223	0	0	0	-1.60956	69	89	110
Sanger560:PD14467a	BRCA_nonTNBC	Breast non-TNBC	1624	877	39	41	0.0399181	0.0419652	-0.0258628	0.106104	0	0.211864	0.593824	-0.904064	255	179	179
Sanger560:PD9577a	BRCA_nonTNBC	Breast non-TNBC	1624	754	20	29	0.0234192	0.0339578	0.000777518	0.0388959	0	0.518135	0.239808	-1.24188	255	179	179
Alexandrov507:128	CLL	Chronic lymphocytic leukemia	1626	664	9	25	0.0117801	0.0327225	0.0239843	0.00922028	0	0	0.128205	-1.56831	128	102	128
PCAWG2279:CGP_donor_1437410	BOCA	Bone	1627	671	5	22	0.00648508	0.0285344	0.0309157	4.1015e-16	0	0	0	-1.88359	179	153	128
Alexandrov507:MB58	MED	Medulloblastoma	1628	848	19	15	0.0200422	0.0158228	-0.0102658	0.034781	0	0	0.111483	-1.29486	69	89	110
PCAWG2279:EOPC-048	EOPC	Prostate early onset	1628	805	16	26	0.0176796	0.0287293	0.00760221	0.0304798	0	0.27933	0	-1.30454	179	179	140
PCAWG2279:RK142	LIVER	Liver	1628	648	29	35	0.0387701	0.0467914	-0.0186257	0.0579209	0	0.534759	0.283688	-1.13591	179	153	128
Sanger560:PD18776a	BRCA_nonTNBC	Breast non-TNBC	1629	748	17	19	0.0200472	0.0224057	-0.0036934	0.0301319	0	0.265957	0.605327	-1.38787	255	179	179
Alexandrov507:MB77	MED	Medulloblastoma	1631	959	17	16	0.0160529	0.0151086	-0.00260246	0.0113151	0	0	0.186916	-1.66504	69	89	110
Sanger560:PD9574a	BRCA_nonTNBC	Breast non-TNBC	1634	789	17	34	0.0191226	0.0382452	0.0140877	0.026639	0	0.537634	0.33557	-1.3611	255	179	179
Sanger560:PD9579a	BRCA_TNBC	Breast TNBC	1634	767	29	56	0.0334487	0.0645905	0.0103483	0.104402	0	0	0.373599	-0.928941	255	77	179
Sanger560:PD18756a	BRCA_nonTNBC	Breast non-TNBC	1635	874	28	31	0.0287474	0.0318275	-0.0125421	0.0571522	0	0.650759	0.222469	-1.14871	255	179	179
Alexandrov507:306	CLL	Chronic lymphocytic leukemia	1637	773	10	16	0.0114547	0.0183276	0.0102726	2.87867e-15	0	0.315457	0.229621	-1.8632	128	102	128
Alexandrov507:MB45	MED	Medulloblastoma	1637	582	15	16	0.0219941	0.0234604	-0.00672727	0.0280621	0	0	0.365408	-1.39708	69	89	110
PCAWG2279:RK226	LIVER	Liver	1638	600	26	33	0.0371429	0.0471429	-0.0148571	0.0607852	0	0.236407	0.13947	-1.11558	179	153	128
Alexandrov507:MB79	MED	Medulloblastoma	1642	893	15	18	0.0151057	0.0181269	0.00240483	0.0123322	0	0	0.100705	-1.52813	69	89	110
PCAWG2279:ITNET-0695	PANC	Pancreatic	1642	715	24	40	0.0294479	0.0490797	0.00323926	0.068511	0	0.244499	0.371747	-1.06269	97	71	48
PCAWG2279:CGP_donor_1337944	CMDI	Chronic myeloid disorders	1644	915	15	19	0.0147783	0.0187192	0.00368473	0.00764172	0	0.297619	0.312826	-1.6245	128	102	150
PCAWG2279:EOPC-05	EOPC	Prostate early onset	1644	821	25	29	0.0271444	0.0314875	-0.00951574	0.0511293	0	0	0.33557	-1.20127	179	179	140
Sanger560:PD11341a	BRCA_nonTNBC	Breast non-TNBC	1652	855	51	107	0.0534031	0.112042	0.0158953	0.200885	0	0.516351	0.27137	-0.664133	255	179	179
Sanger560:PD13762a	BRCA_nonTNBC	Breast non-TNBC	1653	750	26	22	0.0305882	0.0258823	-0.0223529	0.0286847	0	0	0.120337	-1.40096	255	179	179
PCAWG2279:TCGA-HW-7486	LGG	Glioma low-grade	1657	893	16	18	0.0161128	0.0181269	0.00029003	0.00985789	0	0.3125	0.21645	-1.60078	140	89	102
Alexandrov507:MB92	MED	Medulloblastoma	1658	602	7	17	0.00997151	0.0242165	0.0192764	0.00502964	0	0.295858	0	-1.62266	69	89	110
Alexandrov507:PD5947a	BRCA	Breast	1659	925	104	75	0.101463	0.0731707	-0.123902	0.256421	0	0.311042	0	-0.562006	255	128	128
Alexandrov507:MB31	MED	Medulloblastoma	1663	819	11	23	0.0119695	0.0250272	0.0158912	0.0174251	0	0	0.211193	-1.46721	69	89	110
PCAWG2279:CPCG0362	PRAD	Prostate	1663	869	18	27	0.0185759	0.0278638	0.00485449	0.0263925	0	0.479616	0.219298	-1.42327	179	179	140
Sanger560:PD4981a	BRCA_nonTNBC	Breast non-TNBC	1663	835	28	20	0.0299465	0.0213904	-0.0254973	0.0245099	0	0	0.105932	-1.39492	255	179	179
PCAWG2279:TCGA-KN-8418	KICH	Kidney chromophobe	1671	775	31	38	0.0354286	0.0434286	-0.0149714	0.085111	0	0	0.116822	-0.994738	77	74	69
Alexandrov507:MB102	MED	Medulloblastoma	1674	972	11	18	0.0102612	0.016791	0.0112425	0.00699629	0	0.244499	0.381315	-1.66606	69	89	110
PCAWG2279:EOPC-06	EOPC	Prostate early onset	1676	906	10	20	0.00994036	0.0198807	0.015006	0.0241628	0	0.275482	0	-1.40502	179	179	140
Sanger560:PD11389a	BRCA_nonTNBC	Breast non-TNBC	1677	765	13	20	0.0150289	0.0231214	0.00756069	0.0140154	0	0	0.337079	-1.47617	255	179	179
PCAWG2279:TCGA-KM-8639	KICH	Kidney chromophobe	1681	659	12	32	0.0158103	0.0421607	0.0249592	0.0239692	0	0.60241	0.126904	-1.4043	77	74	69
Sanger560:PD9193a	BRCA_nonTNBC	Breast non-TNBC	1682	855	45	50	0.0471204	0.052356	-0.0305969	0.153501	0	0.559701	0.455063	-0.777785	255	179	179
PCAWG2279:ICGC_MB174	PBCA	Brain pediatric	1686	810	13	30	0.0142857	0.032967	0.018967	0.0347018	0	0	0.33557	-1.34099	153	128	51
Sanger560:PD11819a	BRCA_nonTNBC	Breast non-TNBC	1686	758	23	21	0.0268065	0.0244755	-0.0158182	0.0353341	0	0.290698	0.229621	-1.33242	255	179	179
Sanger560:PD13761a	BRCA_nonTNBC	Breast non-TNBC	1688	826	26	32	0.0280777	0.0345572	-0.00840605	0.0381924	0	0.22831	0.114286	-1.29357	255	179	179
Alexandrov507:4194891	DLBCL	Diffuse large B-cell lymphoma	1691	676	12	15	0.0154639	0.0193299	0.00285567	0.00719296	0	0.277008	0.22805	-1.63565	84	77	115
PCAWG2279:TCGA-KL-8325	KICH	Kidney chromophobe	1693	979	33	19	0.0305839	0.0176089	-0.0306172	0.055247	0	0.250627	0.193798	-1.14859	77	74	69
Alexandrov507:PD8623a	BRCA	Breast	1694	804	39	72	0.0431416	0.079646	0.00504867	0.112546	0	0.843882	0.129366	-0.906815	255	128	128
Sanger560:PD11766a	BRCA_nonTNBC	Breast non-TNBC	1695	840	53	80	0.056383	0.0851064	-0.0172979	0.166557	0	0.769231	0.527009	-0.734371	255	179	179
PCAWG2279:ICGC_0449	PANC	Pancreatic	1698	625	12	23	0.0165517	0.0317241	0.0129655	0.0334103	0	0.338983	0.547945	-1.33129	97	71	48
PCAWG2279:ICGC_0443	PANC	Pancreatic	1700	694	18	24	0.02267	0.0302267	-0.00138035	0.0465698	0	0.571429	0.126904	-1.18781	97	71	48
Sanger560:PD9755a	BRCA_nonTNBC	Breast non-TNBC	1710	944	28	53	0.0268199	0.0507663	0.0104444	0.0559967	0	0.226757	0.317797	-1.15626	255	179	179
Sanger560:PD9694a	BRCA_nonTNBC	Breast non-TNBC	1712	940	28	21	0.0269231	0.0201923	-0.0203462	0.0469349	0	0	0.390625	-1.20469	255	179	179
PCAWG2279:EOPC-027	EOPC	Prostate early onset	1721	745	19	26	0.0224852	0.0307692	-0.000449704	0.0351988	0	0	0.108108	-1.29772	179	179	140
PCAWG2279:TCGA-KM-8442	KICH	Kidney chromophobe	1722	968	21	28	0.0196629	0.0262172	0.000925094	0.0496911	0	0	0.4004	-1.22409	77	74	69
Sanger560:PD11769a	BRCA_nonTNBC	Breast non-TNBC	1722	923	38	40	0.0371457	0.0391007	-0.0229052	0.0782915	0	0.208768	0.110865	-1.04786	255	179	179
Sanger560:PD11361a	BRCA_nonTNBC	Breast non-TNBC	1723	863	24	44	0.0249221	0.0456906	0.0093541	0.0580571	0	0.656455	0.441501	-1.13137	255	179	179
Sanger560:PD11384a	BRCA_nonTNBC	Breast non-TNBC	1725	956	38	85	0.0359848	0.0804924	0.0209242	0.156752	0	0.704225	0.361882	-0.758464	255	179	179
PCAWG2279:ICGC_MB152	PBCA	Brain pediatric	1732	734	18	18	0.0215827	0.0215827	-0.00774101	0.0271311	0	0	0	-1.42686	153	128	51
Alexandrov507:PD8622a	BRCA	Breast	1733	783	30	43	0.0339751	0.0486976	-0.00665006	0.0805648	0	0.236407	0.361011	-1.03242	255	128	128
Sanger560:PD11762a	BRCA_TNBC	Breast TNBC	1734	876	31	83	0.0317623	0.085041	0.0343402	0.118396	0	0.371747	0.361882	-0.87115	255	77	179
PCAWG2279:TCGA-A2-A259	BRCA_nonTNBC	Breast non-TNBC	1735	872	22	58	0.0226337	0.0596708	0.0281399	0.0774049	0	0.656455	0.340522	-1.04036	255	179	179
PCAWG2279:TCGA-HC-7740	PRAD	Prostate	1740	845	18	29	0.0190476	0.0306878	0.00668783	0.0339729	0	0	0	-1.35493	179	179	140
Alexandrov507:125	CLL	Chronic lymphocytic leukemia	1742	575	22	17	0.0325926	0.0251852	-0.0272593	0.0103857	0	0	0.424328	-1.54915	128	102	128
PCAWG2279:CGP_donor_1841267	BOCA	Bone	1742	749	23	32	0.0270907	0.0376914	-0.00319906	0.0533458	0	0.260417	0.357569	-1.14215	179	153	128
PCAWG2279:CGP_donor_1605283	CMDI	Chronic myeloid disorders	1743	1005	15	25	0.0135747	0.0226244	0.0101177	1.6068e-08	0	0.298507	0.185529	-1.95919	128	102	150
PCAWG2279:TCGA-06-1086	GBM	Glioblastoma multiforme	1746	915	21	19	0.0206897	0.0187192	-0.00872906	0.0286368	0	0	0.201613	-1.35803	138	112	92
Sanger560:PD14442a	BRCA_nonTNBC	Breast non-TNBC	1746	769	17	34	0.0195627	0.0391254	0.0140437	0.0350951	0	0.245098	0	-1.30949	255	179	179
Alexandrov507:PD4080a	BRCA	Breast	1747	992	84	186	0.0769231	0.17033	0.0247912	0.364134	0	0.606061	0.519031	-0.426487	255	128	128
PCAWG2279:ICGC_MB247	PBCA	Brain pediatric	1748	811	14	22	0.0153677	0.0241493	0.00787706	0.0242603	0	0	0.199601	-1.38637	153	128	51
Sanger560:PD8981a	BRCA_nonTNBC	Breast non-TNBC	1748	894	44	52	0.0442656	0.0523139	-0.0246439	0.137293	0	0.18018	0.116144	-0.806007	255	179	179
PCAWG2279:ITNET-0968	PANC	Pancreatic	1749	651	20	29	0.0266312	0.0386152	-0.00131025	0.0324979	0	0.296736	0.1221	-1.36617	97	71	48
PCAWG2279:CGP_donor_1691208	BOCA	Bone	1752	745	50	52	0.0591716	0.0615385	-0.0467219	0.151835	0	0.364963	0.497512	-0.786095	179	153	128
PCAWG2279:ICGC_MB146	PBCA	Brain pediatric	1752	661	15	17	0.0197109	0.022339	-0.00305388	0.0189505	0	0	0.219058	-1.4245	153	128	51
Alexandrov507:MB127	MED	Medulloblastoma	1754	1027	18	17	0.0159716	0.0150843	-0.00245608	3.52174e-16	0	0.260417	0.180018	-1.87838	69	89	110
PCAWG2279:ITNET-0144	PANC	Pancreatic	1755	802	21	38	0.0232816	0.0421286	0.00923725	0.0386371	0	0	0.234192	-1.26395	97	71	48
PCAWG2279:CPCG0102	PRAD	Prostate	1757	797	24	28	0.0267559	0.0312152	-0.00897213	0.0382224	0	0	0.330396	-1.24006	179	179	140
Sanger560:PD6414a	BRCA_TNBC	Breast TNBC	1761	834	40	58	0.0428265	0.0620985	-0.0118373	0.102487	0	0.200401	0.25641	-0.914877	255	77	179
PCAWG2279:TCGA-KL-8343	KICH	Kidney chromophobe	1768	734	18	24	0.0215827	0.028777	-0.000546763	0.0302268	0	0.26178	0.10846	-1.3558	77	74	69
Sanger560:PD18728a	BRCA_nonTNBC	Breast non-TNBC	1769	834	32	89	0.0342612	0.0952891	0.0393405	0.107928	0	0.769231	0.2574	-0.900995	255	179	179
Sanger560:PD11756a	BRCA_nonTNBC	Breast non-TNBC	1771	963	28	98	0.0263406	0.0921919	0.0528768	0.116745	0	1.45985	0.809249	-0.887662	255	179	179
PCAWG2279:CGP_donor_1338575	CMDI	Chronic myeloid disorders	1773	1045	11	24	0.00960699	0.0209607	0.016786	3.54363e-16	0	0	0.277264	-1.79048	128	102	150
PCAWG2279:TCGA-KL-8326	KICH	Kidney chromophobe	1775	858	28	26	0.0292276	0.0271399	-0.018238	0.0209577	0	0	0.0994036	-1.43516	77	74	69
PCAWG2279:CGP_donor_1691150	BOCA	Bone	1776	780	22	42	0.025	0.0477273	0.0112273	0.0574307	0	0	0.465116	-1.15392	179	153	128
Sanger560:PD18771a	BRCA_nonTNBC	Breast non-TNBC	1776	862	24	28	0.024948	0.029106	-0.00728482	0.0529343	0	0.245098	0.111111	-1.13819	255	179	179
PCAWG2279:ICGC_0428	PANC	Pancreatic	1784	818	30	38	0.0326797	0.0413943	-0.0112331	0.0529122	0	0	0.232558	-1.15716	97	71	48
PCAWG2279:CGP_donor_1691216	BOCA	Bone	1785	770	64	44	0.0735632	0.0505747	-0.0879081	0.15343	0	0.179856	0.124533	-0.780353	179	153	128
Alexandrov507:26	CLL	Chronic lymphocytic leukemia	1791	726	15	23	0.0181598	0.027845	0.00570944	0.0174611	0	0	0.340909	-1.50809	128	102	128
Alexandrov507:282	CLL	Chronic lymphocytic leukemia	1795	761	15	20	0.0174216	0.0232288	0.00264344	0.00513148	0	0.302115	0.210526	-1.65825	128	102	128
PCAWG2279:ITNET-0941	PANC	Pancreatic	1795	822	23	34	0.0249458	0.0368764	0.000490239	0.0476089	0	0	0.119048	-1.18973	97	71	48
Sanger560:PD4261a	BRCA_nonTNBC	Breast non-TNBC	1796	835	28	25	0.0299465	0.026738	-0.0201497	0.0420157	0	0.255102	0.220751	-1.24999	255	179	179
PCAWG2279:TCGA-75-6203	LUAD	Lung adenocarcinoma	1798	990	31	49	0.0284404	0.0449541	0.00122936	0.0675085	0	0.229358	0.202634	-1.06463	179	26	0
PCAWG2279:TCGA-KM-8476	KICH	Kidney chromophobe	1799	1041	18	26	0.0157756	0.022787	0.0056582	0.0450276	0	0.392927	0.100402	-1.19025	77	74	69
Alexandrov507:PD4986a	BRCA	Breast	1803	786	25	33	0.0282167	0.0372461	-0.00600903	0.0399411	0	0.557103	0.805524	-1.28771	255	128	128
Sanger560:PD13422a	BRCA_nonTNBC	Breast non-TNBC	1805	866	28	44	0.0289855	0.0455487	0.000679089	0.0594616	0	0.208333	0.414938	-1.11968	255	179	179
PCAWG2279:TCGA-BJ-A0Z2	THCA	Thyroid	1806	838	16	25	0.0170576	0.0266525	0.00683156	0.0183657	0	0.266667	0.434783	-1.5112	161	166	209
Alexandrov507:RK055_C01	LIVER	Liver	1809	645	22	22	0.0295302	0.0295302	-0.0164832	0.0420039	0	0.304878	0	-1.20797	179	153	128
PCAWG2279:CGP_donor_1691131	BOCA	Bone	1809	848	36	40	0.0379747	0.0421941	-0.0215527	0.0861445	0	0	0.345224	-0.990914	179	153	128
PCAWG2279:TCGA-KN-8419	KICH	Kidney chromophobe	1811	1042	35	44	0.030648	0.0385289	-0.00983187	0.0752659	0	0	0.390244	-1.06667	77	74	69
Sanger560:PD22359a	BRCA_nonTNBC	Breast non-TNBC	1817	970	47	94	0.0439252	0.0878505	0.0116075	0.122482	0	0.362319	0.334076	-0.870474	255	179	179
Alexandrov507:PD4985a	BRCA	Breast	1821	831	28	38	0.0300752	0.0408163	-0.00634157	0.0608995	0	0.241546	0.229358	-1.13981	255	128	128
Sanger560:PD24225a	BRCA_nonTNBC	Breast non-TNBC	1821	1003	79	192	0.0716229	0.174071	0.0396627	0.343071	0	0.365854	0	-0.440371	255	179	179
PCAWG2279:EOPC-022	EOPC	Prostate early onset	1822	947	24	29	0.0229226	0.0276982	-0.00443935	0.0414549	0	0	0.0987167	-1.26059	179	179	140
Sanger560:PD13310a	BRCA_nonTNBC	Breast non-TNBC	1831	925	19	32	0.0185366	0.0312195	0.00829268	0.0280688	0	0.759494	0.299103	-1.33373	255	179	179
Sanger560:PD13618a	BRCA_nonTNBC	Breast non-TNBC	1833	983	52	99	0.0480148	0.0914127	0.00658172	0.151796	0	0.519031	0.117509	-0.779266	255	179	179
Sanger560:PD11355a	BRCA_nonTNBC	Breast non-TNBC	1838	763	18	36	0.0208575	0.041715	0.0139142	0.0473278	0	0.20202	0.207684	-1.20664	255	179	179
PCAWG2279:EOPC-010	EOPC	Prostate early onset	1840	889	24	29	0.0242669	0.0293225	-0.00563802	0.0366176	0	0	0.292398	-1.28187	179	179	140
PCAWG2279:CPCG0413	PRAD	Prostate	1841	737	21	29	0.0250896	0.0346475	-0.00204062	0.0208239	0	0	0.229621	-1.45537	179	179	140
Alexandrov507:MB66	MED	Medulloblastoma	1850	1114	17	33	0.0140033	0.0271829	0.013776	0.00624191	0	0.234192	0.259965	-1.61854	69	89	110
Alexandrov507:342	CLL	Chronic lymphocytic leukemia	1854	672	20	20	0.0259067	0.0259067	-0.0124974	0.00768457	0	0	0.236967	-1.74904	128	102	128
PCAWG2279:TCGA-B1-A47N	KIRP	Kidney papillary cell	1854	740	18	25	0.0214286	0.0297619	0.000761905	0.0325015	0	0.813008	0.11919	-1.31532	99	89	105
PCAWG2279:CGP_donor_1337966	CMDI	Chronic myeloid disorders	1860	1018	18	15	0.0161002	0.0134168	-0.00439356	0.00226877	0	0	0.364299	-1.81903	128	102	150
PCAWG2279:0069_CRUK_PC_0069	PRAD	Prostate	1862	821	13	24	0.0141151	0.0260586	0.0124169	0.0253927	0	0	0.207254	-1.40739	179	179	140
Sanger560:PD13420a	BRCA_nonTNBC	Breast non-TNBC	1862	890	27	21	0.0272727	0.0212121	-0.0200606	0.0409995	0	0.498753	0.104167	-1.24747	255	179	179
PCAWG2279:ICGC_MB180	PBCA	Brain pediatric	1870	1157	14	25	0.0111376	0.0198886	0.0124996	0.0072559	0	0.236967	0.250209	-1.62637	153	128	51
Sanger560:PD14432a	BRCA_nonTNBC	Breast non-TNBC	1870	872	28	30	0.0288066	0.0308642	-0.0136296	0.0399005	0	0	0.324324	-1.24398	255	179	179
PCAWG2279:TCGA-BJ-A28V	THCA	Thyroid	1871	880	15	31	0.0153061	0.0316326	0.0154898	0.0210136	0	0.598802	0.188324	-1.45424	161	166	209
Alexandrov507:PD7221a	BRCA	Breast	1873	1188	74	168	0.0574534	0.130435	0.0257826	0.285216	0	0.917431	0.364078	-0.518544	255	128	128
Alexandrov507:PD6720a	BRCA	Breast	1876	913	47	57	0.0463968	0.0562685	-0.0251649	0.100096	0	0.414938	0.674916	-0.942541	255	128	128
PCAWG2279:ITNET-0993	PANC	Pancreatic	1877	873	28	37	0.028777	0.0380267	-0.00640493	0.0534204	0	0.241546	0.119761	-1.14238	97	71	48
PCAWG2279:TCGA-DU-7009	LGG	Glioma low-grade	1881	973	19	17	0.0177074	0.0158434	-0.00534203	0.0274602	0	0	0.097561	-1.40439	140	89	102
Sanger560:PD11744a	BRCA_nonTNBC	Breast non-TNBC	1882	854	15	17	0.0157233	0.0178197	0.000800839	0.0186046	0	0	0.201613	-1.53739	255	179	179
Alexandrov507:PD7212a	BRCA	Breast	1886	964	48	30	0.0451128	0.0281955	-0.0505413	0.0684446	0	0.211864	0.208986	-1.05563	255	128	128
Sanger560:PD11385a	BRCA_nonTNBC	Breast non-TNBC	1887	927	34	34	0.0331061	0.0331061	-0.0204168	0.0462098	0	0.226757	0.101729	-1.24448	255	179	179
Sanger560:PD9754a	BRCA_nonTNBC	Breast non-TNBC	1897	894	27	37	0.027163	0.0372233	-0.00381891	0.0471898	0	0.225734	0.101523	-1.17525	255	179	179
PCAWG2279:TCGA-KN-8434	KICH	Kidney chromophobe	1898	1051	30	32	0.0260643	0.0278019	-0.0109331	0.0534166	0	0.203666	0.457038	-1.15306	77	74	69
Sanger560:PD8617a	BRCA_nonTNBC	Breast non-TNBC	1899	841	30	29	0.031881	0.0308183	-0.0201318	0.0303079	0	0.493827	0.220264	-1.38863	255	179	179
Sanger560:PD18730a	BRCA_nonTNBC	Breast non-TNBC	1901	1340	124	338	0.0861111	0.234722	0.0698889	0.57156	1	1.15044	0.687285	-0.233818	255	179	179
Sanger560:PD22365a	BRCA_nonTNBC	Breast non-TNBC	1906	772	17	31	0.0194954	0.0355505	0.0106101	0.0502417	0	0.214133	0.449438	-1.1952	255	179	179
Sanger560:PD18751a	BRCA_nonTNBC	Breast non-TNBC	1907	966	31	44	0.0290807	0.0412758	-0.00379362	0.0594856	0	0.21692	0.27881	-1.15046	255	179	179
Alexandrov507:MB63	MED	Medulloblastoma	1908	1130	12	24	0.0097561	0.0195122	0.0150244	0.0119837	0	0.458716	0.0848176	-1.59108	69	89	110
Sanger560:PD6016a2	BRCA_nonTNBC	Breast non-TNBC	1911	1187	91	191	0.0707071	0.148407	0.0159223	0.343435	0	0.820633	0.130378	-0.444646	255	179	179
PCAWG2279:ICGC_0146	PANC	Pancreatic	1913	1027	49	81	0.0434783	0.0718722	-0.00343212	0.0987482	0	0.345423	0.10989	-0.950733	97	71	48
PCAWG2279:ICGC_0489	PANC	Pancreatic	1913	819	35	34	0.0380849	0.0369967	-0.0269815	0.0414278	0	0.260417	0.225225	-1.2525	97	71	48
PCAWG2279:ITNET-1257	PANC	Pancreatic	1913	958	53	49	0.0500945	0.0463138	-0.0428847	0.0634477	0	0	0.309917	-1.0917	97	71	48
Sanger560:PD6711a2	BRCA_nonTNBC	Breast non-TNBC	1914	1046	36	71	0.0314136	0.0619546	0.011986	0.0779952	0	0	0.40568	-1.04659	255	179	179
PCAWG2279:ITNET-0026	PANC	Pancreatic	1918	828	26	33	0.0280172	0.0355603	-0.00727586	0.027519	0	0.479616	0.099108	-1.37953	97	71	48
Sanger560:PD24332a	BRCA_TNBC	Breast TNBC	1920	969	46	56	0.0430309	0.0523854	-0.0219794	0.101	0	0.356506	0.107181	-0.920855	255	77	179
Alexandrov507:137	CLL	Chronic lymphocytic leukemia	1923	606	22	21	0.0311615	0.029745	-0.0196941	0.0157559	1	0	0.128535	-1.54543	128	102	128
Alexandrov507:PD6418a	BRCA	Breast	1924	887	18	30	0.0182371	0.0303951	0.00809726	0.0234766	0	0.243902	0.10352	-1.46771	255	128	128
Alexandrov507:PD4086a	BRCA	Breast	1929	1084	107	179	0.0903716	0.151182	-0.022598	0.397015	1	0.572738	0	-0.384398	255	128	128
Sanger560:PD11375a	BRCA_nonTNBC	Breast non-TNBC	1934	908	28	27	0.0277778	0.0267857	-0.0155476	0.0128308	0	0	0.190476	-1.60906	255	179	179
PCAWG2279:ICGC_0497	PANC	Pancreatic	1936	891	39	56	0.0393542	0.0565086	-0.0101352	0.102936	0	0.809717	0	-0.93769	97	71	48
Sanger560:PD13755a	BRCA_nonTNBC	Breast non-TNBC	1936	912	28	36	0.027668	0.0355731	-0.00652964	0.0440219	0	0.486618	0.31679	-1.24614	255	179	179
Sanger560:PD13416a	BRCA_nonTNBC	Breast non-TNBC	1939	952	28	34	0.026616	0.0323194	-0.00757414	0.0380314	0	0.2079	0.102145	-1.27182	255	179	179
PCAWG2279:ICGC_0533	PANC	Pancreatic	1943	895	32	33	0.0321608	0.0331658	-0.0183719	0.0311571	0	0	0.29383	-1.30026	97	71	48
PCAWG2279:PCSI_0118	PANC	Pancreatic	1944	1085	26	24	0.0219409	0.0202532	-0.00982279	0.0206739	0	0.232019	0.0894454	-1.45006	97	71	48
PCAWG2279:AOCS-097	OV	Ovarian	1946	942	33	43	0.0316699	0.0412668	-0.00923992	0.0549518	0	0.877193	0.58651	-1.13741	230	128	179
PCAWG2279:TCGA-13-1477	OV	Ovarian	1947	940	24	27	0.0230769	0.0259615	-0.0065	0.0249263	0	0.22831	0.274725	-1.41246	230	128	179
Sanger560:PD22362a	BRCA_nonTNBC	Breast non-TNBC	1949	1042	96	94	0.0840631	0.0823117	-0.0782207	0.200755	0	0.524246	0.238095	-0.666769	255	179	179
Sanger560:PD11757a	BRCA_TNBC	Breast TNBC	1952	999	74	129	0.0673339	0.117379	-0.00802184	0.32202	0	0.401606	0.251256	-0.475785	255	77	179
Sanger560:PD4225a	BRCA_nonTNBC	Breast non-TNBC	1955	1081	36	53	0.0304826	0.0448772	-0.00313633	0.0659191	0	0	0.652985	-1.08525	255	179	179
PCAWG2279:TCGA-AO-A12H	BRCA_nonTNBC	Breast non-TNBC	1956	955	25	31	0.0236967	0.0293839	-0.00437915	0.03476	0	0	0.20141	-1.3481	255	179	179
PCAWG2279:CPCG0127	PRAD	Prostate	1957	827	20	27	0.021575	0.0291262	-0.00018123	0.0185223	0	0	0.412797	-1.45368	179	179	140
PCAWG2279:TCGA-KL-8331	KICH	Kidney chromophobe	1957	1068	24	28	0.0205479	0.0239726	-0.00317808	0.0556002	0	0.213675	0.347222	-1.12911	77	74	69
PCAWG2279:EOPC-038	EOPC	Prostate early onset	1958	959	24	29	0.0226629	0.0273843	-0.00420774	0.0375351	0	0	0.465983	-1.30504	179	179	140
PCAWG2279:TCGA-HC-7737	PRAD	Prostate	1958	900	33	48	0.033	0.048	-0.0053	0.0755915	0	0	0.323276	-1.03101	179	179	140
PCAWG2279:TCGA-FX-A3NJ	SARC	Sarcoma	1961	890	28	37	0.0282828	0.0373737	-0.0060202	0.0453663	0	0	0	-1.23319	77	179	230
PCAWG2279:TCGA-DX-A240	SARC	Sarcoma	1962	1111	104	70	0.0858794	0.0578035	-0.106543	0.172109	0	0.311042	0.311203	-0.719296	77	179	230
PCAWG2279:TCGA-KL-8328	KICH	Kidney chromophobe	1967	978	23	27	0.0213358	0.0250464	-0.00375881	0.0407714	0	0	0.578592	-1.26067	77	74	69
PCAWG2279:ICGC_MB178	PBCA	Brain pediatric	1968	1195	14	20	0.0108108	0.015444	0.00874131	0.0110433	0	0	0.555997	-1.63904	153	128	51
Sanger560:PD8612a	BRCA_nonTNBC	Breast non-TNBC	1968	1041	38	97	0.0333041	0.0850131	0.0310745	0.141429	0	0.673401	0.206186	-0.818506	255	179	179
Sanger560:PD11741a	BRCA_nonTNBC	Breast non-TNBC	1976	862	49	71	0.0509356	0.0738046	-0.0171601	0.148213	0	0.478469	0.31579	-0.799378	255	179	179
Alexandrov507:4125240	DLBCL	Diffuse large B-cell lymphoma	1977	842	24	34	0.0254777	0.0360934	-0.00140977	0.0198833	0	0	0	-1.44899	84	77	115
Sanger560:PD14456a	BRCA_nonTNBC	Breast non-TNBC	1977	975	19	18	0.0176744	0.0167442	-0.00437209	0.0245434	0	0.226757	0.270514	-1.3732	255	179	179
PCAWG2279:TCGA-KN-8435	KICH	Kidney chromophobe	1981	1065	72	54	0.0618026	0.0463519	-0.0674335	0.123819	0	0.168634	0.302725	-0.871616	77	74	69
Broad126:PR-02-1431	PRAD	Prostate	1985	782	19	26	0.021542	0.0294785	0.000240363	0.0343774	0	0.710901	0.229095	-1.27236	179	179	140
Alexandrov507:MB94	MED	Medulloblastoma	1986	867	20	29	0.0206825	0.0299897	0.00255636	0.0380979	0	0	0.383509	-1.2646	69	89	110
Alexandrov507:PD4613a	BRCA	Breast	1986	1361	142	325	0.0971937	0.22245	0.0343436	0.524371	1	1.76367	0.455235	-0.267083	255	128	128
PCAWG2279:ICGC_MB190	PBCA	Brain pediatric	1990	796	18	32	0.0200893	0.0357143	0.00952679	0.0594992	0	0.238664	0.436681	-1.12982	153	128	51
PCAWG2279:ITNET-1266	PANC	Pancreatic	1997	746	31	31	0.036643	0.036643	-0.0243073	0.0451324	0	0.261097	0.486027	-1.22795	97	71	48
Sanger560:PD11765a	BRCA_nonTNBC	Breast non-TNBC	2002	911	33	58	0.032641	0.0573689	0.00482295	0.0796211	0	0.811359	0.220751	-1.01028	255	179	179
Sanger560:PD7304a	BRCA_nonTNBC	Breast non-TNBC	2003	967	41	85	0.0384255	0.0796626	0.0149691	0.136493	0	0.863558	0.212766	-0.832256	255	179	179
PCAWG2279:TCGA-KN-8424	KICH	Kidney chromophobe	2007	1106	34	46	0.0281924	0.0381426	-0.00506136	0.10412	0	0.174825	0.181984	-0.920478	77	74	69
Sanger560:PD9843a	BRCA_nonTNBC	Breast non-TNBC	2010	872	19	30	0.0195473	0.0308642	0.00581482	0.0144637	0	0.248139	0.193986	-1.47192	255	179	179
PCAWG2279:CGP_donor_1691209	BOCA	Bone	2011	729	33	41	0.039807	0.0494572	-0.0181375	0.087581	1	0	0.120627	-1.00839	179	153	128
Alexandrov507:PD7433a	BRCA	Breast	2013	1040	28	52	0.0245614	0.045614	0.0100351	0.065649	0	0.407332	0.386473	-1.10943	255	128	128
Sanger560:PD7322a	BRCA_nonTNBC	Breast non-TNBC	2015	878	22	26	0.0224949	0.0265849	-0.0046544	0.0336053	0	0.194175	0.369004	-1.3217	255	179	179
Sanger560:PD9600a	BRCA_nonTNBC	Breast non-TNBC	2019	913	20	35	0.0197433	0.0345508	0.00908983	0.0442112	0	0.671141	0.0996016	-1.25252	255	179	179
PCAWG2279:TCGA-G9-6336	PRAD	Prostate	2024	1009	26	27	0.0234445	0.0243463	-0.00888729	0.0296642	0	0.808081	0.264084	-1.39578	179	179	140
Sanger560:PD17973a	BRCA_nonTNBC	Breast non-TNBC	2025	822	30	36	0.032538	0.0390455	-0.0132842	0.0363043	0	0.383142	0.548446	-1.28335	255	179	179
PCAWG2279:TCGA-EL-A3T9	THCA	Thyroid	2026	1001	33	45	0.0299727	0.0408719	-0.00607085	0.0636066	0	0.213675	0	-1.08174	161	166	209
Sanger560:PD13306a	BRCA_nonTNBC	Breast non-TNBC	2026	1115	52	121	0.0427983	0.0995885	0.0257119	0.137755	0	1.14286	0.325733	-0.808343	255	179	179
PCAWG2279:RK113	LIVER	Liver	2029	563	31	29	0.0467572	0.0437406	-0.0384495	0.0470429	0	0.503778	0.138696	-1.19067	179	153	128
Sanger560:PD13629a	BRCA_nonTNBC	Breast non-TNBC	2029	1151	61	144	0.048761	0.115108	0.0287098	0.184393	0	1.31004	0.860215	-0.709961	255	179	179
Sanger560:PD11347a	BRCA_nonTNBC	Breast non-TNBC	2031	1196	73	162	0.0563272	0.125	0.022713	0.23889	0	0.260417	0.114811	-0.600379	255	179	179
Broad126:BR-MEX-200	BRCA	Breast	2034	907	23	36	0.0228401	0.0357497	0.0037855	0.0395605	0	0	0.20202	-1.27707	255	128	128
Sanger560:PD13312a	BRCA_nonTNBC	Breast non-TNBC	2034	903	28	28	0.0279163	0.0279163	-0.0147079	0.0406713	0	0.230947	0.101937	-1.28127	255	179	179
PCAWG2279:TCGA-E2-A156	BRCA_nonTNBC	Breast non-TNBC	2037	1001	34	49	0.030881	0.044505	-0.00434514	0.0605283	0	0.400802	0.29615	-1.13069	255	179	179
Alexandrov507:4112512	DLBCL	Diffuse large B-cell lymphoma	2040	779	23	18	0.0261661	0.0204778	-0.018471	0.0180488	0	0.263158	0	-1.46139	84	77	115
PCAWG2279:TCGA-BH-A0H6	BRCA_nonTNBC	Breast non-TNBC	2041	1130	29	45	0.0235772	0.0365854	0.00307317	0.0416948	0	1.01833	0.087184	-1.21574	255	179	179
PCAWG2279:C0056	CRC	Colorectal	2042	867	33	19	0.0341262	0.0196484	-0.0360166	0.0265028	0	0.257732	0.087184	-1.36094	0	153	89
Alexandrov507:LFS_MB1	MED	Medulloblastoma	2044	841	32	36	0.0340064	0.0382572	-0.0171562	0.0550792	1	0.699301	0.20202	-1.14669	69	89	110
Alexandrov507:MB75	MED	Medulloblastoma	2045	1205	24	28	0.0183908	0.0214559	-0.00116475	0.00630529	0	0.421941	0.243309	-1.6831	69	89	110
Alexandrov507:MB69	MED	Medulloblastoma	2052	996	19	21	0.0173358	0.0191606	-0.00124453	0.000114513	0	0.236967	0.0833333	-1.78669	69	89	110
PCAWG2279:TCGA-KL-8330	KICH	Kidney chromophobe	2052	1028	24	48	0.0212766	0.0425532	0.0138723	0.0603528	0	0.195312	0.345722	-1.11339	77	74	69
Alexandrov507:MB23	MED	Medulloblastoma	2053	733	13	16	0.0156062	0.0192077	0.00243457	3.30288e-16	0	0.260417	0.192123	-1.76235	69	89	110
Alexandrov507:PD6721a	BRCA	Breast	2053	1067	54	57	0.0462725	0.0488432	-0.032329	0.102901	0	0.175747	0.40282	-0.910458	255	128	128
PCAWG2279:TCGA-E2-A15H	BRCA_nonTNBC	Breast non-TNBC	2054	990	22	23	0.0201835	0.0211009	-0.0052844	0.0341131	0	0	0.176522	-1.29477	255	179	179
Sanger560:PD8828a	BRCA_nonTNBC	Breast non-TNBC	2061	1325	87	222	0.0610526	0.155789	0.0435789	0.3687	0	1.19826	0.735294	-0.411337	255	179	179
Alexandrov507:4194218	DLBCL	Diffuse large B-cell lymphoma	2065	745	21	23	0.0248521	0.0272189	-0.00897041	0.00916304	0	0	0.110011	-1.5865	84	77	115
PCAWG2279:CPCG0251	PRAD	Prostate	2065	966	39	37	0.0365854	0.0347092	-0.0261201	0.0571986	0	0.217391	0.20429	-1.15468	179	179	140
Alexandrov507:PD4069a	BRCA	Breast	2069	1015	31	38	0.0278027	0.0340807	-0.00830493	0.0385921	0	0.175747	0.273723	-1.30668	255	128	128
PCAWG2279:ITNET-1314	PANC	Pancreatic	2071	822	37	34	0.0401302	0.0368764	-0.031397	0.0506948	0	0	0	-1.15868	97	71	48
Alexandrov507:393	CLL	Chronic lymphocytic leukemia	2073	601	18	15	0.0256776	0.021398	-0.016525	0.00566381	1	0.542005	0	-1.71416	128	102	128
Sanger560:PD13770a	BRCA_nonTNBC	Breast non-TNBC	2079	947	38	57	0.0362942	0.0544413	-0.0057765	0.0741179	0	0.357143	0.283822	-1.05411	255	179	179
Alexandrov507:PD3989a	BRCA	Breast	2080	1060	51	94	0.0439655	0.0810345	0.0047069	0.123742	0	0.483092	0.31881	-0.855394	255	128	128
Alexandrov507:PD6045a	BRCA	Breast	2080	1123	96	188	0.0784955	0.15372	0.0048798	0.309656	0	0.462428	0.25974	-0.488079	255	128	128
PCAWG2279:0067_CRUK_PC_0067	PRAD	Prostate	2082	966	22	27	0.0206379	0.0253283	-0.00201126	0.021521	0	0.227273	0.0949668	-1.45013	179	179	140
Sanger560:PD13756a	BRCA_nonTNBC	Breast non-TNBC	2083	959	38	28	0.0358829	0.02644	-0.0329141	0.0420667	0	0.441501	0.458716	-1.25975	255	179	179
Sanger560:PD14459a	BRCA_nonTNBC	Breast non-TNBC	2086	993	33	62	0.0301921	0.0567246	0.00932113	0.0678015	0	0.337268	0.711744	-1.0981	255	179	179
Alexandrov507:473	CLL	Chronic lymphocytic leukemia	2091	562	9	15	0.0135952	0.0226586	0.0101088	3.33965e-16	1	0	0.132275	-1.87626	128	102	128
Sanger560:PD4076a	BRCA_nonTNBC	Breast non-TNBC	2091	1155	50	99	0.0398406	0.0788845	0.0112191	0.116574	0	0.151515	0.501505	-0.878636	255	179	179
Sanger560:PD11381a	BRCA_nonTNBC	Breast non-TNBC	2097	975	33	43	0.0306977	0.04	-0.00846512	0.0386669	0	0.205339	0.096432	-1.30261	255	179	179
PCAWG2279:TCGA-55-6986	LUAD	Lung adenocarcinoma	2099	869	30	40	0.0309598	0.0412797	-0.00773581	0.0510062	0	0	0.217155	-1.17518	179	26	0
Sanger560:PD9761a	BRCA_nonTNBC	Breast non-TNBC	2103	1084	33	54	0.0278716	0.0456081	0.0030777	0.051647	0	0.188324	0.521739	-1.1484	255	179	179
PCAWG2279:TCGA-BJ-A191	THCA	Thyroid	2107	1392	114	283	0.0764075	0.189678	0.0452225	0.412881	0	2.1093	1.70524	-0.367637	161	166	209
Sanger560:PD18017a	BRCA_TNBC	Breast TNBC	2108	969	38	61	0.0355472	0.0570627	-0.00158653	0.0767429	0	0.199203	0.296736	-1.04171	255	77	179
Sanger560:PD24329a	BRCA_nonTNBC	Breast non-TNBC	2111	1127	36	67	0.0293399	0.0546047	0.00899103	0.0986457	0	1.23457	0.441306	-0.928459	255	179	179
Sanger560:PD13619a	BRCA_nonTNBC	Breast non-TNBC	2112	1030	24	50	0.0212389	0.0442478	0.015646	0.0379355	0	0.898876	0.190114	-1.25172	255	179	179
Broad126:CLL-G	CLL	Chronic lymphocytic leukemia	2113	797	19	23	0.0211817	0.025641	-0.00284058	0.0140936	0	0.390625	0.112108	-1.54981	128	102	128
PCAWG2279:SNU_WGS_01	AML	Acute myeloid leukemia	2116	1113	17	30	0.0140148	0.0247321	0.0113009	0.0209149	0	0	0.400962	-1.42536	77	115	140
Sanger560:PD4264a	BRCA_nonTNBC	Breast non-TNBC	2118	1243	62	91	0.0461653	0.0677588	-0.0131884	0.10145	0	0.491803	0.364631	-0.949586	255	179	179
Sanger560:PD4267a	BRCA_nonTNBC	Breast non-TNBC	2119	1303	88	190	0.0627227	0.135424	0.0197063	0.325322	1	0.348837	0.108696	-0.470715	255	179	179
PCAWG2279:ICGC_MB236	PBCA	Brain pediatric	2127	1020	27	25	0.0241071	0.0223214	-0.0123036	0.0341463	0	0.222717	0.347222	-1.32778	153	128	51
Sanger560:PD5953a	BRCA_nonTNBC	Breast non-TNBC	2136	972	26	28	0.0242537	0.0261194	-0.00881343	0.0307762	0	0.445434	0	-1.34103	255	179	179
PCAWG2279:ICGC_0009	PANC	Pancreatic	2137	1163	24	29	0.0190024	0.0229612	-0.000943785	0.03033	0	0.411523	0	-1.35349	97	71	48
PCAWG2279:TCGA-EJ-7791	PRAD	Prostate	2138	820	22	23	0.023913	0.025	-0.00921739	0.0199505	0	0	0.0934579	-1.41374	179	179	140
PCAWG2279:TCGA-E1-5319	LGG	Glioma low-grade	2139	1133	12	20	0.00973236	0.0162206	0.0117826	5.56314e-11	0	0	0.342173	-1.95138	140	89	102
PCAWG2279:CPCG0412	PRAD	Prostate	2140	1087	26	34	0.021904	0.0286436	-0.00135468	0.0274956	0	0	0.344234	-1.35141	179	179	140
Sanger560:PD9569a	BRCA_nonTNBC	Breast non-TNBC	2141	1022	37	26	0.0329768	0.0231729	-0.0300784	0.0598904	0	0	0.383877	-1.10119	255	179	179
PCAWG2279:AOCS-085	OV	Ovarian	2150	923	44	45	0.0430108	0.0439883	-0.0303343	0.0856083	0	0	0.193611	-0.984729	230	128	179
PCAWG2279:TCGA-KL-8346	KICH	Kidney chromophobe	2154	1168	20	36	0.0157729	0.0283912	0.0112681	0.0438919	0	0	0.303951	-1.2277	77	74	69
PCAWG2279:TCGA-DU-6407	LGG	Glioma low-grade	2157	969	31	33	0.0289991	0.03087	-0.0140281	0.074816	1	0.230415	0.416233	-1.05817	140	89	102
PCAWG2279:TCGA-EL-A3H1	THCA	Thyroid	2158	1324	80	265	0.0561798	0.186095	0.084118	0.402039	0	0.872093	0.495049	-0.383387	161	166	209
Alexandrov507:MB74	MED	Medulloblastoma	2167	1184	20	27	0.0155763	0.021028	0.00431776	0.0122007	0	0	0.394322	-1.53281	69	89	110
PCAWG2279:ICGC_0498	PANC	Pancreatic	2168	1085	54	51	0.0455696	0.043038	-0.0366582	0.0692073	0	0.392157	0.459559	-1.06287	97	71	48
Alexandrov507:PD4970a	BRCA	Breast	2170	1044	51	52	0.0445804	0.0454546	-0.0321643	0.0943969	0	0.380228	0.58651	-0.960956	255	128	128
Alexandrov507:RK049_C01	LIVER	Liver	2170	625	19	28	0.0262069	0.0386207	-0.000413793	0.0307263	0	0.26738	0.236407	-1.37976	179	153	128
PCAWG2279:CPCG0358	PRAD	Prostate	2171	1028	32	39	0.0283688	0.0345745	-0.009	0.0461902	0	0	0.358744	-1.20652	179	179	140
PCAWG2279:CPCG0255	PRAD	Prostate	2174	968	35	39	0.0327715	0.0365168	-0.0163034	0.0413331	0	0.892857	0.0919963	-1.27678	179	179	140
Sanger560:PD7204a	BRCA_nonTNBC	Breast non-TNBC	2176	1162	40	80	0.0316957	0.0633914	0.0128304	0.0736791	0	1.18044	0.456621	-1.05678	255	179	179
Alexandrov507:308	CLL	Chronic lymphocytic leukemia	2178	635	16	22	0.0217687	0.029932	0.000217687	0.00896522	0	0	0.382653	-1.60947	128	102	128
PCAWG2279:EOPC-036	EOPC	Prostate early onset	2179	1010	20	30	0.018018	0.027027	0.00518919	0.0189191	0	0.220264	0.604491	-1.52785	179	179	140
PCAWG2279:CPCG0217	PRAD	Prostate	2186	983	30	27	0.0277008	0.0249308	-0.017241	0.0291201	0	0	0.27027	-1.32383	179	179	140
PCAWG2279:TCGA-BH-A0H0	BRCA_nonTNBC	Breast non-TNBC	2186	1252	57	64	0.0421598	0.0473373	-0.0251982	0.0815988	0	0.794913	0.179856	-1.01298	255	179	179
Alexandrov507:PD4248a	BRCA	Breast	2188	955	51	94	0.0483412	0.0890995	0.00358294	0.143839	0	0.479233	0.321543	-0.786014	255	128	128
Sanger560:PD5950a	BRCA_TNBC	Breast TNBC	2190	1018	24	25	0.0214669	0.0223614	-0.00671914	0.0281943	0	0.2	0.26087	-1.39568	255	77	179
Sanger560:PD9759a	BRCA_nonTNBC	Breast non-TNBC	2192	1139	44	53	0.0355125	0.0427764	-0.0157998	0.0591475	0	0.357782	0.270027	-1.11166	255	179	179
Alexandrov507:RK068_C01	LIVER	Liver	2194	922	32	36	0.0313112	0.0352251	-0.0145284	0.0431885	0	0	0	-1.20408	179	153	128
PCAWG2279:TCGA-HW-7487	LGG	Glioma low-grade	2206	1157	14	28	0.0111376	0.0222753	0.0148862	0.0122612	0	0.27027	0.258176	-1.49347	140	89	102
Broad126:PR-09-146	PRAD	Prostate	2209	1042	31	24	0.0271454	0.0210158	-0.0199895	0.0261605	0	1.11857	0.25663	-1.40062	179	179	140
Sanger560:PD11394a	BRCA_nonTNBC	Breast non-TNBC	2209	1235	20	45	0.0149813	0.0337079	0.0182472	0.0386736	0	0.205339	0.236035	-1.3025	255	179	179
PCAWG2279:TCGA-KM-8438	KICH	Kidney chromophobe	2210	1209	47	41	0.0359053	0.0313216	-0.0280794	0.0988922	0	0.159744	0.156006	-0.954726	77	74	69
Sanger560:PD9065a	BRCA_nonTNBC	Breast non-TNBC	2210	1018	56	99	0.0500895	0.088551	-0.000636851	0.121215	0	0.521512	0.092081	-0.881693	255	179	179
PCAWG2279:CPCG0336	PRAD	Prostate	2212	1194	28	26	0.0216383	0.0200927	-0.00934776	0.0263439	0	0	0.398724	-1.34426	179	179	140
Sanger560:PD24224a	BRCA_nonTNBC	Breast non-TNBC	2212	1026	63	61	0.0559503	0.0541741	-0.0473215	0.127729	0	0.155521	0.501505	-0.841934	255	179	179
Alexandrov507:MB59	MED	Medulloblastoma	2215	1280	23	27	0.0166667	0.0195652	0.000565217	0.0152543	0	0.207039	0.375094	-1.53888	69	89	110
PCAWG2279:PCSI_0253	PANC	Pancreatic	2215	1062	35	42	0.0301205	0.0361446	-0.0111084	0.0427572	0	0	0.168067	-1.20486	97	71	48
Sanger560:PD7238a	BRCA_nonTNBC	Breast non-TNBC	2217	1290	70	123	0.0503597	0.0884892	-0.00126619	0.139754	0	0.415513	0.380952	-0.811146	255	179	179
Alexandrov507:MB104	MED	Medulloblastoma	2220	1257	17	30	0.0125276	0.0221076	0.0117996	0.0116266	0	0.195312	0.153139	-1.51102	69	89	110
PCAWG2279:CPCG0182	PRAD	Prostate	2222	1096	22	26	0.0183946	0.0217391	-0.000889632	0.0187172	0	0.684932	0.0830565	-1.43346	179	179	140
PCAWG2279:CPCG0191	PRAD	Prostate	2228	1086	21	34	0.0177066	0.0286678	0.00748398	0.030377	0	0.218341	0.512383	-1.33321	179	179	140
Sanger560:PD9847a	BRCA_nonTNBC	Breast non-TNBC	2229	908	22	30	0.0218254	0.0297619	-7.14286e-05	0.0229808	0	0.440529	0.478927	-1.47885	255	179	179
Sanger560:PD18188a	BRCA_nonTNBC	Breast non-TNBC	2236	1081	42	42	0.0355631	0.0355631	-0.0231194	0.0663867	0	0.383142	0.274977	-1.0959	255	179	179
Sanger560:PD24195a	BRCA_TNBC	Breast TNBC	2240	1005	33	57	0.0298642	0.0515837	0.00486878	0.0587276	0	0.196464	0.188147	-1.12624	255	77	179
Sanger560:PD23570a	BRCA_nonTNBC	Breast non-TNBC	2245	1513	121	299	0.0750155	0.185369	0.0438363	0.410504	0	0.693842	0.752823	-0.375257	255	179	179
Alexandrov507:4101316	DLBCL	Diffuse large B-cell lymphoma	2254	828	32	31	0.0344828	0.0334052	-0.0230086	0.00814283	0	0	0	-1.72361	84	77	115
PCAWG2279:C0040	CRC	Colorectal	2255	877	29	39	0.0296827	0.0399181	-0.00641556	0.035356	0	0	0.26643	-1.32839	0	153	89
PCAWG2279:CGP_donor_1364416	CMDI	Chronic myeloid disorders	2260	1134	32	28	0.0259319	0.0226904	-0.0157666	0.0239376	0	0.242131	0.434028	-1.45901	128	102	150
PCAWG2279:ITNET-0833	PANC	Pancreatic	2263	867	16	29	0.016546	0.0299897	0.011243	0.0150559	0	0.936768	0.0900901	-1.55355	97	71	48
PCAWG2279:CPCG0210	PRAD	Prostate	2266	1023	17	31	0.015138	0.0276046	0.0118148	0.014773	0	0	0.273473	-1.52682	179	179	140
Alexandrov507:PD7208a	BRCA	Breast	2271	1150	98	183	0.0784	0.1464	-0.00224	0.296747	1	0.558659	0.122399	-0.507577	255	128	128
PCAWG2279:ICGC_MB170	PBCA	Brain pediatric	2273	1084	26	40	0.0219595	0.0337838	0.00366892	0.0333559	0	0	0.0865801	-1.3352	153	128	51
PCAWG2279:TCGA-DD-A3A6	LIVER	Liver	2284	1125	27	21	0.0220408	0.0171429	-0.0131429	0.0116254	0	0.255102	0.239425	-1.59614	179	153	128
PCAWG2279:ICGC_0051	PANC	Pancreatic	2285	1118	53	58	0.043514	0.0476191	-0.0277603	0.116356	0	0.14881	0.26738	-0.883071	97	71	48
PCAWG2279:TCGA-EK-A2RE	CESC	Cervical	2289	1084	45	49	0.0380068	0.0413851	-0.022429	0.0740757	0	0.339559	0.0879507	-1.06341	255	179	0
PCAWG2279:TCGA-KL-8323	KICH	Kidney chromophobe	2290	1306	70	58	0.0497866	0.0412518	-0.0473001	0.148433	0	0.30303	0	-0.792362	77	74	69
PCAWG2279:CGP_donor_GC00037	STAD	Stomach	2292	1100	47	40	0.0391667	0.0333333	-0.0329167	0.0552712	0	0.419287	0.171233	-1.13723	0	255	0
Sanger560:PD11346a	BRCA_nonTNBC	Breast non-TNBC	2292	1347	90	174	0.0621977	0.120249	0.00563373	0.27632	0	0.537634	0.106496	-0.532072	255	179	179
PCAWG2279:TCGA-DX-A2J4	SARC	Sarcoma	2293	1407	96	89	0.0637027	0.0590577	-0.058718	0.157834	0	0.282486	0	-0.768006	77	179	230
Sanger560:PD24221a	BRCA_TNBC	Breast TNBC	2293	815	28	40	0.0306011	0.0437159	-0.00454645	0.0713447	0	0.190476	0.308008	-1.06312	255	77	179
PCAWG2279:TCGA-IW-A3M4	SARC	Sarcoma	2294	948	32	42	0.0305343	0.0400763	-0.0080458	0.0647474	0	0.192308	0	-1.11218	77	179	230
Broad126:BR-MEX-165	BRCA	Breast	2297	1050	27	40	0.0234783	0.0347826	0.00147826	0.0377188	0	0.200401	0.181488	-1.31883	255	128	128
Sanger560:PD14472a	BRCA_nonTNBC	Breast non-TNBC	2298	1175	63	105	0.0494118	0.0823529	-0.00541176	0.144728	0	0.437318	0.0947867	-0.791898	255	179	179
Sanger560:PD13758a	BRCA_nonTNBC	Breast non-TNBC	2299	1027	33	32	0.0292813	0.028394	-0.0170967	0.0269113	0	0	0.0919963	-1.36763	255	179	179
Sanger560:PD11338a	BRCA_nonTNBC	Breast non-TNBC	2300	1139	18	32	0.0145279	0.0258273	0.0113188	0.0137485	0	0.206186	0.242915	-1.61642	255	179	179
Alexandrov507:PD4608a	BRCA	Breast	2306	1171	54	109	0.0424862	0.0857592	0.0125382	0.148031	0	0.867052	0.0987167	-0.779232	255	128	128
PCAWG2279:PCSI_0024	PANC	Pancreatic	2314	1165	55	60	0.0434783	0.0474308	-0.0278735	0.0928525	0	0.310078	0.178253	-0.951749	97	71	48
Sanger560:PD5961a	BRCA_nonTNBC	Breast non-TNBC	2314	1291	53	106	0.0381021	0.0762042	0.0121898	0.113655	0	0.658761	0.521286	-0.883405	255	179	179
Broad126:PR-07-3258	PRAD	Prostate	2316	909	14	31	0.0138751	0.0307235	0.0175857	0.0337195	0	0	0	-1.29509	179	179	140
PCAWG2279:TCGA-A1-A0SM	BRCA_nonTNBC	Breast non-TNBC	2320	1204	37	49	0.0283742	0.0375767	-0.0060092	0.0577375	0	0.180832	0.420168	-1.12317	255	179	179
PCAWG2279:TCGA-55-6984	LUAD	Lung adenocarcinoma	2322	1174	29	60	0.022763	0.0470958	0.0152936	0.049943	0	0.528169	0.511073	-1.2117	179	26	0
PCAWG2279:TCGA-IA-A40X	KIRP	Kidney papillary cell	2330	878	30	41	0.0306749	0.0419223	-0.00649489	0.0426009	0	0	0.102564	-1.24532	99	89	105
Sanger560:PD13166a	BRCA_nonTNBC	Breast non-TNBC	2331	1171	85	123	0.0668765	0.0967742	-0.0276664	0.241753	0	0.708383	0.425532	-0.595904	255	179	179
PCAWG2279:TCGA-DU-6401	LGG	Glioma low-grade	2334	1146	19	21	0.0152488	0.0168539	0.000831461	0.0275228	0	0	0.413907	-1.35284	140	89	102
Sanger560:PD11740a	BRCA_nonTNBC	Breast non-TNBC	2334	1064	27	36	0.0231959	0.0309278	-0.0017835	0.0305334	0	0	0	-1.32017	255	179	179
Sanger560:PD11364a	BRCA_nonTNBC	Breast non-TNBC	2339	1136	42	62	0.0339806	0.0501618	-0.00519741	0.0953507	0	0.332226	0.366636	-0.969514	255	179	179
PCAWG2279:EOPC-029	EOPC	Prostate early onset	2341	1189	37	28	0.0287044	0.0217223	-0.022557	0.0291871	0	0.179533	0.228137	-1.36454	179	179	140
PCAWG2279:TCGA-EW-A1P8	BRCA_TNBC	Breast TNBC	2342	1171	51	68	0.0401259	0.0535012	-0.0147632	0.136144	1	0.623053	0.179533	-0.817953	255	77	179
Sanger560:PD18047a	BRCA_nonTNBC	Breast non-TNBC	2344	1235	39	61	0.0292135	0.0456929	0.000344569	0.0801684	0	0.330578	0.2443	-1.03921	255	179	179
Sanger560:PD11398a	BRCA_nonTNBC	Breast non-TNBC	2347	1061	29	46	0.0249785	0.039621	0.00316624	0.0541359	0	0.19305	0.440529	-1.19075	255	179	179
PCAWG2279:CPCG0166	PRAD	Prostate	2355	1042	16	28	0.0140105	0.0245184	0.0110963	0.0174371	0	0	0.0959693	-1.5246	179	179	140
Broad126:BR-0003	BRCA	Breast	2356	1032	21	51	0.0185512	0.045053	0.0220954	0.052045	0	0.215517	0.193986	-1.161	255	128	128
PCAWG2279:RK283	LIVER	Liver	2364	810	32	57	0.0351648	0.0626374	0.00479121	0.0519218	0	0.212314	0	-1.17054	179	153	128
PCAWG2279:CGP_donor_1691206	BOCA	Bone	2367	1039	56	61	0.0491659	0.0535557	-0.0336927	0.0970836	0	0.18797	0.394089	-0.935254	179	153	128
Alexandrov507:4119027	DLBCL	Diffuse large B-cell lymphoma	2368	914	25	30	0.0246548	0.0295858	-0.00618935	0.0158607	0	0.20284	0.271985	-1.47175	84	77	115
PCAWG2279:CPCG0154	PRAD	Prostate	2376	1145	17	26	0.0136546	0.0208835	0.00820883	0.0197182	0	0	0.160643	-1.41283	179	179	140
PCAWG2279:ICGC_0431	PANC	Pancreatic	2379	1246	27	35	0.0200594	0.026003	-0.000121842	0.0275353	0	0.421941	0.155159	-1.42104	97	71	48
Sanger560:PD11374a	BRCA_nonTNBC	Breast non-TNBC	2383	1197	35	51	0.0269854	0.0393215	-0.00134773	0.0614472	0	0	0.167084	-1.14497	255	179	179
PCAWG2279:ITNET-0128	PANC	Pancreatic	2387	934	49	35	0.0473888	0.0338491	-0.0496673	0.0780989	0	0	0.0977517	-1.04338	97	71	48
Sanger560:PD4266a	BRCA_nonTNBC	Breast non-TNBC	2388	1694	144	399	0.0802676	0.222408	0.0698461	0.50857	0	1.64794	0.923483	-0.279048	255	179	179
Alexandrov507:RK005_C01	LIVER	Liver	2390	642	28	26	0.0377359	0.0350404	-0.0282049	0.0252829	0	0.250627	0.119048	-1.44972	179	153	128
PCAWG2279:CPCG0095	PRAD	Prostate	2393	1274	30	39	0.0218341	0.0283843	-0.00146725	0.0424837	0	0.403226	0.312013	-1.20454	179	179	140
PCAWG2279:C0045	CRC	Colorectal	2396	947	42	43	0.0401146	0.0410697	-0.027171	0.059739	0	0.394477	0.58309	-1.13484	0	153	89
PCAWG2279:ITNET-0151	PANC	Pancreatic	2397	1034	37	35	0.0326279	0.0308642	-0.0216543	0.0341814	0	0.445434	0.180343	-1.33252	97	71	48
Alexandrov507:151	CLL	Chronic lymphocytic leukemia	2401	769	17	20	0.0195627	0.023015	-0.00206674	2.84826e-16	0	0	0.313152	-1.74428	128	102	128
PCAWG2279:CPCG0374	PRAD	Prostate	2401	1128	40	42	0.0325733	0.034202	-0.018202	0.0456645	0	0.184843	0.256849	-1.22358	179	179	140
Sanger560:PD22364a	BRCA_nonTNBC	Breast non-TNBC	2402	1518	92	253	0.0568603	0.156366	0.0529592	0.344653	0	0.843486	0.433839	-0.442406	255	179	179
Sanger560:PD13167a	BRCA_nonTNBC	Breast non-TNBC	2405	1330	75	72	0.0524476	0.0503497	-0.0437902	0.150031	0	0.147059	0.167364	-0.77981	255	179	179
Sanger560:PD10010a	BRCA_TNBC	Breast TNBC	2431	1220	65	56	0.0492424	0.0424242	-0.0449848	0.13067	0	0.593472	0.431406	-0.847287	255	77	179
Sanger560:PD11396a	BRCA_nonTNBC	Breast non-TNBC	2435	1168	47	54	0.0370663	0.0425867	-0.0192524	0.0623853	0	0.51458	0.244698	-1.0971	255	179	179
Alexandrov507:PD4085a	BRCA	Breast	2438	1017	38	52	0.0340197	0.0465533	-0.00888809	0.0692442	0	0.162866	0	-1.09159	255	128	128
PCAWG2279:TCGA-E9-A1NH	BRCA_nonTNBC	Breast non-TNBC	2445	1140	39	52	0.0314516	0.0419355	-0.0081129	0.041689	0	0.174216	0.403551	-1.22978	255	179	179
PCAWG2279:TCGA-EL-A4K6	THCA	Thyroid	2447	1333	24	39	0.0167481	0.0272156	0.00804466	0.026381	0	0	0	-1.36981	161	166	209
Alexandrov507:PD4605a	BRCA	Breast	2450	1267	44	67	0.0321873	0.0490124	-0.00258083	0.114105	0	0	0.337553	-0.894815	255	128	128
PCAWG2279:TCGA-EM-A22O	THCA	Thyroid	2450	1088	30	52	0.0252525	0.043771	0.00674074	0.0336176	0	0.417536	0.256191	-1.34838	161	166	209
Alexandrov507:367	CLL	Chronic lymphocytic leukemia	2457	776	15	22	0.0171233	0.0251142	0.00515525	0.0114417	1	0.445434	0.106952	-1.51901	128	102	128
PCAWG2279:EOPC-04	EOPC	Prostate early onset	2461	1173	36	39	0.0282796	0.0306363	-0.012751	0.0561472	0	0	0.314961	-1.16601	179	179	140
Alexandrov507:PD6044a	BRCA	Breast	2463	1115	49	43	0.0403292	0.0353909	-0.0333004	0.0798485	0	0	0.0929368	-1.01418	255	128	128
Sanger560:PD9467a	BRCA_nonTNBC	Breast non-TNBC	2463	1335	47	83	0.0327526	0.0578397	0.00505923	0.0838264	0	0.14245	0.315956	-0.994959	255	179	179
PCAWG2279:TCGA-FE-A22Z	THCA	Thyroid	2472	1047	48	71	0.0418483	0.0619006	-0.00998082	0.0835117	0	0.718133	0.369344	-1.02444	161	166	209
PCAWG2279:CGP_donor_1691205	BOCA	Bone	2475	1043	45	39	0.0393701	0.0341207	-0.0325564	0.0358197	0	0	0.171086	-1.30213	179	153	128
PCAWG2279:RK073	LIVER	Liver	2503	883	28	42	0.0284842	0.0427264	-0.00109054	0.0390585	0	0	0.188679	-1.30819	179	153	128
PCAWG2279:ITNET-0700	PANC	Pancreatic	2504	950	32	42	0.0304762	0.04	-0.008	0.0537446	0	0.557621	0.358744	-1.17595	97	71	48
Sanger560:PD5959a	BRCA_nonTNBC	Breast non-TNBC	2504	1313	80	102	0.0566171	0.0721868	-0.0307091	0.126616	0	0.278552	0.461255	-0.839881	255	179	179
PCAWG2279:CGP_donor_1691135	BOCA	Bone	2505	1085	65	80	0.0548523	0.0675106	-0.0316793	0.193704	0	0	0.203874	-0.687259	179	153	128
Sanger560:PD13754a	BRCA_nonTNBC	Breast non-TNBC	2506	1060	34	45	0.0293103	0.0387931	-0.00675862	0.0612197	1	0.187266	0.440141	-1.10019	255	179	179
Sanger560:PD14454a	BRCA_nonTNBC	Breast non-TNBC	2510	1237	53	84	0.039641	0.0628272	-0.00441885	0.137502	0	0.571429	0.251889	-0.817412	255	179	179
PCAWG2279:C0070	CRC	Colorectal	2514	1057	27	47	0.0233362	0.0406223	0.00761625	0.0331293	0	0	0.156128	-1.29085	0	153	89
PCAWG2279:TCGA-KN-8426	KICH	Kidney chromophobe	2519	1227	65	58	0.0489827	0.0437076	-0.043156	0.113649	0	0	0.49435	-0.906788	77	74	69
Alexandrov507:PD4971a	BRCA	Breast	2520	1194	50	67	0.0386399	0.0517774	-0.0133663	0.0898752	0	0.673401	0.242131	-0.959488	255	128	128
PCAWG2279:CPCG0352	PRAD	Prostate	2521	1147	27	48	0.021652	0.0384924	0.00902326	0.0427754	0	0.18018	0.164069	-1.2487	179	179	140
PCAWG2279:CPCG0356	PRAD	Prostate	2527	1179	21	34	0.0164191	0.0265833	0.00810321	0.0246674	0	0.384615	0.146199	-1.39296	179	179	140
Sanger560:PD13168a	BRCA_nonTNBC	Breast non-TNBC	2528	1488	85	165	0.0535265	0.103904	0.00749874	0.206902	0	0.21978	0.249169	-0.647157	255	179	179
Sanger560:PD11339a	BRCA_nonTNBC	Breast non-TNBC	2529	1313	34	44	0.0240623	0.0311394	-0.00339137	0.0510339	0	0	0.0757002	-1.19171	255	179	179
Alexandrov507:MB61	MED	Medulloblastoma	2533	1493	22	21	0.0138104	0.0131827	0.000180791	0.0083844	0	0.185874	0.256082	-1.68738	69	89	110
PCAWG2279:TCGA-EZ-7264	LGG	Glioma low-grade	2536	1300	12	29	0.00857143	0.0207143	0.0187143	0.00681798	0	0	0.520446	-1.76765	140	89	102
Alexandrov507:RK138_C01	LIVER	Liver	2541	1246	57	90	0.0423477	0.0668648	-0.00606538	0.112177	0	0.439883	0	-0.903823	179	153	128
Sanger560:PD24318a	BRCA_TNBC	Breast TNBC	2546	1206	28	57	0.0214395	0.0436447	0.0146217	0.0658162	0	0	0.0825764	-1.11277	255	77	179
Sanger560:PD18768a	BRCA_nonTNBC	Breast non-TNBC	2556	1155	37	54	0.0294821	0.0430279	-0.00288446	0.0593002	0	0.170068	0.41425	-1.1554	255	179	179
PCAWG2279:ITNET-1027	PANC	Pancreatic	2557	914	27	35	0.0266272	0.0345168	-0.00540039	0.0251819	0	0	0.157853	-1.44299	97	71	48
PCAWG2279:CGP_donor_1602529	BOCA	Bone	2561	1165	52	65	0.0411067	0.0513834	-0.0189407	0.0896602	0	0.362319	0.701139	-0.966583	179	153	128
Alexandrov507:PD5936a	BRCA	Breast	2562	1165	65	82	0.0513834	0.0648221	-0.027083	0.0888913	0	0.613497	0.34965	-0.981889	255	128	128
Sanger560:PD13763a	BRCA_nonTNBC	Breast non-TNBC	2563	1211	35	70	0.0266972	0.0533944	0.0133303	0.0580708	0	0.5291	0.315457	-1.15651	255	179	179
PCAWG2279:CPCG0409	PRAD	Prostate	2569	1162	30	46	0.0237718	0.0364501	0.00252932	0.0429952	0	0	0.157604	-1.20835	179	179	140
Sanger560:PD18149a	BRCA_nonTNBC	Breast non-TNBC	2570	1123	35	56	0.0286181	0.045789	0.00169092	0.0619386	0	0	0.0852515	-1.11666	255	179	179
PCAWG2279:CPCG0262	PRAD	Prostate	2576	1234	27	39	0.0202399	0.0292354	0.00273163	0.0264768	0	0.380952	0.0739645	-1.36533	179	179	140
Sanger560:PD6728b	BRCA	Breast	2578	1184	67	61	0.0521807	0.0475078	-0.0460716	0.123004	0	0.146199	0.24174	-0.861232	255	128	128
Sanger560:PD11383a	BRCA_nonTNBC	Breast non-TNBC	2579	1155	35	35	0.0278884	0.0278884	-0.0146773	0.0425763	0	0.176367	0.321027	-1.25565	255	179	179
Alexandrov507:PD7207a	BRCA	Breast	2584	1549	96	86	0.0582171	0.0521528	-0.0541031	0.0826092	0	0.257732	0.23166	-0.988905	255	128	128
PCAWG2279:CPCG0208	PRAD	Prostate	2584	1161	29	41	0.0229976	0.0325139	0.000218874	0.0352311	0	0.194932	0.398406	-1.30235	179	179	140
Sanger560:PD11352a	BRCA_nonTNBC	Breast non-TNBC	2586	1474	68	155	0.043202	0.0984752	0.0237509	0.118438	0	1.71053	0.240192	-0.869772	255	179	179
PCAWG2279:CGP_donor_1528381	BOCA	Bone	2588	1171	66	69	0.0519276	0.054288	-0.03876	0.109586	0	0.154083	0.082713	-0.911339	179	153	128
Sanger560:PD18754a	BRCA_nonTNBC	Breast non-TNBC	2593	1702	130	317	0.0721421	0.175916	0.0404173	0.392309	0	0.746269	0.322234	-0.391717	255	179	179
PCAWG2279:ICGC_MB145	PBCA	Brain pediatric	2601	1308	20	38	0.0142045	0.0269886	0.0131591	0.0214584	1	0.421053	0.417827	-1.38955	153	128	51
PCAWG2279:CPCG0189	PRAD	Prostate	2602	1305	20	28	0.0142349	0.0199288	0.00603559	0.0137504	0	0	0.137836	-1.47768	179	179	140
Sanger560:PD13631a	BRCA_nonTNBC	Breast non-TNBC	2603	1212	52	98	0.0396341	0.0746951	0.00746342	0.123244	0	0.256739	0.257954	-0.86694	255	179	179
PCAWG2279:CPCG0213	PRAD	Prostate	2605	1262	30	39	0.0220264	0.0286344	-0.00162115	0.0248232	0	0.200401	0.0723066	-1.36132	179	179	140
Sanger560:PD5944a	BRCA_TNBC	Breast TNBC	2609	1205	34	59	0.0260536	0.0452107	0.00649808	0.066468	0	0.315956	0.163666	-1.08995	255	77	179
Broad126:BR-0010	BRCA	Breast	2610	1249	64	64	0.0474425	0.0474425	-0.0361868	0.120809	0	0.14556	0.183824	-0.872264	255	128	128
PCAWG2279:TCGA-AP-A0LO	UCEC	Endometrial	2613	1370	29	32	0.0197279	0.0217687	-0.00365986	0.0330623	0	0.172414	0.140449	-1.31845	166	0	140
PCAWG2279:CPCG0387	PRAD	Prostate	2615	1263	30	52	0.0220103	0.0381511	0.00792957	0.0418956	0	0.515464	0.0771605	-1.25737	179	179	140
Sanger560:PD24196a	BRCA_TNBC	Breast TNBC	2620	1160	76	77	0.0603175	0.0611111	-0.0495556	0.166748	0	0.380228	0.357782	-0.750813	255	77	179
PCAWG2279:TCGA-EL-A3MY	THCA	Thyroid	2624	1034	27	50	0.0238095	0.0440917	0.0100917	0.0342548	0	0.207469	0	-1.27452	161	166	209
PCAWG2279:0089_CRUK_PC_0089	PRAD	Prostate	2625	1087	40	44	0.0336984	0.0370682	-0.0176984	0.0452198	0	0	0.322321	-1.23969	179	179	140
Sanger560:PD14462a	BRCA_nonTNBC	Breast non-TNBC	2628	1485	91	213	0.0574132	0.134385	0.029817	0.250488	0	0.619195	0.188679	-0.577129	255	179	179
Sanger560:PD11402a	BRCA_nonTNBC	Breast non-TNBC	2636	1308	46	66	0.0326704	0.046875	-0.00573295	0.061893	0	0.668896	0.535988	-1.10686	255	179	179
PCAWG2279:ICGC_0144	PANC	Pancreatic	2637	1575	52	56	0.0310448	0.0334328	-0.0157612	0.0398684	0	0.145773	0.266489	-1.26123	97	71	48
PCAWG2279:TCGA-A2-A3KC	BRCA	Breast	2637	1153	36	48	0.0287311	0.0383081	-0.00602714	0.0539912	0	0.56338	0.229533	-1.16546	255	128	128
Sanger560:PD13767a	BRCA_nonTNBC	Breast non-TNBC	2638	1364	67	128	0.045765	0.0874317	0.00732514	0.127181	0	1.76545	0.81367	-0.850504	255	179	179
PCAWG2279:0082_CRUK_PC_0082	PRAD	Prostate	2642	1250	29	46	0.0214815	0.0340741	0.00496296	0.0542429	0	0.455927	0.0773994	-1.13511	179	179	140
Alexandrov507:MB56	MED	Medulloblastoma	2643	1389	29	25	0.0194762	0.0167898	-0.00811014	0.0112557	0	0.180505	0.13289	-1.52055	69	89	110
Alexandrov507:4193278	DLBCL	Diffuse large B-cell lymphoma	2650	786	15	19	0.01693	0.0214447	0.00189165	0.00538996	0	0.31746	0.221239	-1.7996	84	77	115
PCAWG2279:TCGA-E1-5318	LGG	Glioma low-grade	2652	1481	17	40	0.0107527	0.0253004	0.0187198	0.0146455	0	0.453515	0.132979	-1.59116	140	89	102
PCAWG2279:PCSI_0081	PANC	Pancreatic	2654	1299	59	82	0.042173	0.0586133	-0.01395	0.0842536	0	0.592593	0.156495	-0.999421	97	71	48
Sanger560:PD8620a	BRCA_nonTNBC	Breast non-TNBC	2657	1925	181	469	0.0893827	0.231605	0.0599012	0.623089	1	1.11633	0.273973	-0.197389	255	179	179
PCAWG2279:CGP_donor_1691134	BOCA	Bone	2665	951	35	54	0.0333016	0.0513796	-0.00255376	0.0603084	0	0.341297	0.275735	-1.09618	179	153	128
PCAWG2279:PCSI_0023	PANC	Pancreatic	2666	1573	57	61	0.0340705	0.0364614	-0.0190867	0.0753385	0	0.293255	0.202566	-1.05766	97	71	48
Sanger560:PD11359a	BRCA_nonTNBC	Breast non-TNBC	2666	1254	58	74	0.042836	0.0546529	-0.0193028	0.0886487	0	0.891531	0.487409	-0.980751	255	179	179
PCAWG2279:ICGC_0301	PANC	Pancreatic	2672	1303	19	35	0.0135424	0.0249465	0.0125075	0.0124012	0	0	0.287563	-1.6343	97	71	48
PCAWG2279:TCGA-DX-A3LU	SARC	Sarcoma	2673	1521	113	119	0.0697101	0.0734115	-0.0569796	0.196051	0	0.335195	0.250627	-0.672721	77	179	230
PCAWG2279:ICGC_0438	PANC	Pancreatic	2681	1218	34	46	0.0257967	0.0349014	-0.00327162	0.0401485	0	0	0.315706	-1.25962	97	71	48
PCAWG2279:RK310	LIVER	Liver	2681	1140	34	50	0.0274193	0.0403226	-0.00125807	0.0323684	0	0	0.152555	-1.32252	179	153	128
PCAWG2279:ITNET-1288	PANC	Pancreatic	2683	1340	86	132	0.0597222	0.0916667	-0.01775	0.16548	0	0.126743	0.332779	-0.754362	97	71	48
PCAWG2279:ICGC_0437	PANC	Pancreatic	2687	1029	37	44	0.0327724	0.0389725	-0.0138494	0.0500757	0	0	0.274223	-1.2139	97	71	48
PCAWG2279:PCSI_0527	PANC	Pancreatic	2687	1349	38	46	0.026225	0.031746	-0.00732643	0.0467824	0	0.169491	0.209497	-1.20487	97	71	48
PCAWG2279:TCGA-KM-8443	KICH	Kidney chromophobe	2687	1519	118	121	0.0728845	0.0747375	-0.0623199	0.232707	0	0.208551	0.4095	-0.61017	77	74	69
PCAWG2279:TCGA-B1-A47O	KIRP	Kidney papillary cell	2689	1050	42	52	0.0365217	0.0452174	-0.0154783	0.0532908	0	0.199203	0.338696	-1.18935	99	89	105
Broad126:PR-07-4814	PRAD	Prostate	2690	1207	29	30	0.0221882	0.0229533	-0.00764193	0.0295254	0	0.195695	0.382555	-1.33865	179	179	140
PCAWG2279:ITNET-0152	PANC	Pancreatic	2694	919	30	35	0.0294406	0.0343474	-0.0114779	0.0270794	0	0	0.100502	-1.34482	97	71	48
Sanger560:PD13426a	BRCA_nonTNBC	Breast non-TNBC	2699	1307	51	54	0.0362473	0.0383795	-0.0217399	0.0389278	0	0.495868	0.546875	-1.23705	255	179	179
PCAWG2279:CPCG0185	PRAD	Prostate	2705	1260	33	47	0.0242647	0.0345588	-0.000397059	0.0488803	0	0	0.294551	-1.22961	179	179	140
Sanger560:PD9001a	BRCA_nonTNBC	Breast non-TNBC	2705	1221	45	44	0.0340651	0.0333081	-0.0222286	0.0407672	0	0.346021	0.469484	-1.22081	255	179	179
Sanger560:PD4965a	BRCA_nonTNBC	Breast non-TNBC	2706	1286	34	65	0.024531	0.0468976	0.0113824	0.0575181	0	0.156495	0.523169	-1.12702	255	179	179
Sanger560:PD9541a	BRCA_nonTNBC	Breast non-TNBC	2706	1527	56	126	0.0344192	0.0774432	0.0211629	0.10699	0	0.544218	0.359712	-0.929539	255	179	179
PCAWG2279:CPCG0184	PRAD	Prostate	2707	1320	38	43	0.0267606	0.0302817	-0.00991549	0.0569034	0	0.31746	0.152672	-1.14874	179	179	140
PCAWG2279:CPCG0256	PRAD	Prostate	2707	1280	27	34	0.0195652	0.0246377	-0.000449275	0.0238398	0	0.183486	0.355114	-1.38078	179	179	140
Sanger560:PD11761a	BRCA_nonTNBC	Breast non-TNBC	2707	1243	67	81	0.0498883	0.0603127	-0.0284527	0.107978	0	0.26738	0.440529	-0.899394	255	179	179
Sanger560:PD7220a	BRCA_TNBC	Breast TNBC	2709	1672	112	182	0.0632054	0.102709	-0.0140226	0.243785	0	0.578592	0.167364	-0.590967	255	77	179
PCAWG2279:ITNET-1286	PANC	Pancreatic	2711	971	26	32	0.0242764	0.0298786	-0.00510177	0.0377083	0	0.219298	0.185185	-1.30492	97	71	48
Sanger560:PD11380a	BRCA_nonTNBC	Breast non-TNBC	2720	1450	68	81	0.043871	0.0522581	-0.023871	0.0917486	0	0.131752	0.38432	-0.982593	255	179	179
PCAWG2279:CPCG0342	PRAD	Prostate	2722	1327	26	30	0.01822	0.0210231	-0.00123896	0.0160346	0	0.186567	0.276052	-1.49558	179	179	140
Sanger560:PD13164a	BRCA_nonTNBC	Breast non-TNBC	2722	1323	57	90	0.0400562	0.0632467	-0.0048714	0.113651	0	0.689655	0	-0.893816	255	179	179
PCAWG2279:CGP_donor_1691133	BOCA	Bone	2729	1210	75	65	0.0572519	0.0496183	-0.0546107	0.136797	0	0.265252	0.083264	-0.815077	179	153	128
Alexandrov507:PD6018a	BRCA	Breast	2732	1134	42	49	0.0340357	0.0397083	-0.0157666	0.050931	0	0.169491	0.42123	-1.15655	255	128	128
PCAWG2279:CPCG0268	PRAD	Prostate	2732	1255	38	52	0.0280443	0.0383764	-0.0045166	0.0427619	0	0	0.240385	-1.25417	179	179	140
PCAWG2279:ITNET-1000	PANC	Pancreatic	2734	1325	38	58	0.0266667	0.0407018	0.000701754	0.0382071	0	0	0.356379	-1.26355	97	71	48
PCAWG2279:PCSI_0531	PANC	Pancreatic	2737	1509	56	36	0.0348042	0.0223741	-0.0347147	0.0414564	0	0	0.472016	-1.22178	97	71	48
Sanger560:PD9582a	BRCA_nonTNBC	Breast non-TNBC	2740	1471	89	74	0.0566518	0.0471038	-0.055865	0.145295	0	0.251889	0.359454	-0.798409	255	179	179
PCAWG2279:TCGA-MR-A520	LIVER	Liver	2747	1097	32	36	0.0267335	0.0300752	-0.0100652	0.0214906	0	0	0.39185	-1.38302	179	153	128
Sanger560:PD9584a	BRCA_TNBC	Breast TNBC	2753	1315	56	59	0.039576	0.0416961	-0.0254134	0.066393	0	0.315457	0.151286	-1.0908	255	77	179
PCAWG2279:TCGA-E8-A418	THCA	Thyroid	2757	1624	116	267	0.0672854	0.154872	0.0295731	0.307379	0	0.840336	0.354296	-0.495479	161	166	209
Sanger560:PD18031a	BRCA_TNBC	Breast TNBC	2769	1384	73	97	0.0491914	0.0653639	-0.021938	0.161694	0	0.59312	0.245098	-0.755536	255	77	179
PCAWG2279:CPCG0234	PRAD	Prostate	2775	647	15	27	0.0200803	0.0361446	0.0099759	0.045536	0	0.15163	0	-1.20992	179	179	140
Sanger560:PD11755a	BRCA_TNBC	Breast TNBC	2776	1214	58	54	0.04414	0.0410959	-0.0355982	0.110768	1	0	0.235664	-0.904971	255	77	179
PCAWG2279:EOPC-035	EOPC	Prostate early onset	2778	1362	33	32	0.0225718	0.0218878	-0.009513	0.0301174	0	0	0.210231	-1.34909	179	179	140
Sanger560:PD4951a	BRCA_nonTNBC	Breast non-TNBC	2779	1222	56	89	0.0423601	0.0673222	-0.00563389	0.143793	0	0.56899	0.0819001	-0.80315	255	179	179
PCAWG2279:TCGA-BH-A0DG	BRCA	Breast	2791	1654	161	167	0.0917902	0.095211	-0.0815485	0.293626	0	0.84317	0.0880282	-0.509078	255	128	128
Sanger560:PD24204a	BRCA_TNBC	Breast TNBC	2795	1415	26	30	0.0171617	0.019802	-0.000237624	0.0255565	0	0	0.514139	-1.39675	255	77	179
PCAWG2279:TCGA-AN-A0XR	BRCA	Breast	2800	1272	44	50	0.03207	0.0364432	-0.0149038	0.0523589	0	0.282486	0.283688	-1.14725	255	128	128
PCAWG2279:TCGA-DU-7301	LGG	Glioma low-grade	2800	1198	21	22	0.0161787	0.0169491	-0.00102619	0.0242309	1	1.22249	0.232739	-1.37227	140	89	102
Sanger560:PD13752a	BRCA_nonTNBC	Breast non-TNBC	2809	1282	58	45	0.0419682	0.0325615	-0.0395716	0.052188	0	0.612557	0.296956	-1.14178	255	179	179
PCAWG2279:CGP_donor_1338695	CMDI	Chronic myeloid disorders	2816	1489	17	25	0.0106985	0.0157332	0.0092662	2.2848e-16	0	0	0.0582411	-1.92126	128	102	150
PCAWG2279:CPCG0241	PRAD	Prostate	2819	1214	31	44	0.0235921	0.0334855	-5.78387e-05	0.0335166	0	0.361664	0.232019	-1.29015	179	179	140
PCAWG2279:TCGA-CS-6668	LGG	Glioma low-grade	2820	1521	21	39	0.012955	0.0240592	0.0128538	0.0173452	0	0	0.1321	-1.45349	140	89	102
PCAWG2279:PCSI_0101	PANC	Pancreatic	2821	1251	36	44	0.0266469	0.0325685	-0.00739008	0.0465759	0	0.144718	0.208768	-1.22063	97	71	48
PCAWG2279:PCSI_0019	PANC	Pancreatic	2828	1759	47	46	0.0252824	0.0247445	-0.0123486	0.0137518	0	0.484653	0.232693	-1.6041	97	71	48
PCAWG2279:TCGA-HC-7744	PRAD	Prostate	2828	1369	35	47	0.0238257	0.0319945	-0.00203948	0.046607	1	0.511073	0.353357	-1.19523	179	179	140
PCAWG2279:0072_CRUK_PC_0072	PRAD	Prostate	2829	1360	30	49	0.0205479	0.0335616	0.00641096	0.0390911	0	0.174216	0.205058	-1.24958	179	179	140
Sanger560:PD8997a	BRCA_nonTNBC	Breast non-TNBC	2831	1469	81	73	0.0516252	0.0465264	-0.0458865	0.142944	1	0.125	0.149142	-0.792686	255	179	179
Sanger560:PD11462a	BRCA_nonTNBC	Breast non-TNBC	2839	1428	55	58	0.0359948	0.0379581	-0.0216309	0.0746223	0	0.143472	0.49435	-1.06438	255	179	179
PCAWG2279:ICGC_MB143	PBCA	Brain pediatric	2850	1764	24	39	0.0128755	0.0209228	0.00988412	0.0119241	0	0.673401	0.3861	-1.58869	153	128	51
PCAWG2279:CPCG0259	PRAD	Prostate	2852	1144	35	37	0.0281351	0.0297428	-0.0133408	0.0308508	0	0	0.236035	-1.38047	179	179	140
Sanger560:PD24199a	BRCA_nonTNBC	Breast non-TNBC	2854	1311	94	85	0.0666194	0.060241	-0.0636598	0.157136	1	0	0.0849618	-0.755571	255	179	179
PCAWG2279:TCGA-EK-A2RL	CESC	Cervical	2855	1611	35	57	0.0204559	0.0333138	0.00635652	0.0425805	0	0.430416	0.491099	-1.22614	255	179	0
Broad126:BR-0005	BRCA	Breast	2860	1327	23	38	0.0161177	0.0266293	0.00878206	0.0215672	0	0.18315	0.287977	-1.39014	255	128	128
Broad126:BR-MEX-154	BRCA	Breast	2864	1291	32	49	0.023005	0.0352265	0.00291589	0.0432148	0	0	0.147929	-1.20822	255	128	128
Broad126:BR-MEX-098	BRCA	Breast	2865	1254	31	43	0.0228951	0.0317578	-0.000322009	0.0333858	0	0.188324	0.0759301	-1.35748	255	128	128
PCAWG2279:CPCG0348	PRAD	Prostate	2866	1432	41	31	0.0267624	0.020235	-0.0199661	0.0265131	0	0	0.249844	-1.43157	179	179	140
PCAWG2279:TCGA-CV-7100	HNSC	Head and neck	2866	1507	66	99	0.0410703	0.0616055	-0.00864219	0.096547	0	0.115875	0.0667557	-0.969186	0	0	255
Sanger560:PD23550a	BRCA_nonTNBC	Breast non-TNBC	2866	1627	142	126	0.0822235	0.0729589	-0.0837105	0.191285	0	0.389484	0.24671	-0.69204	255	179	179
Alexandrov507:467	CLL	Chronic lymphocytic leukemia	2867	585	9	20	0.0131387	0.0291971	0.0176058	3.92812e-14	0	0	0.132626	-1.80648	128	102	128
PCAWG2279:CPCG0124	PRAD	Prostate	2877	1254	41	35	0.0302806	0.0258493	-0.02174	0.0348904	0	0.166389	0.210971	-1.27069	179	179	140
PCAWG2279:ICGC_0518	PANC	Pancreatic	2881	1528	75	75	0.0460688	0.0460688	-0.0346757	0.085722	0	0.364963	0.20436	-0.993332	97	71	48
PCAWG2279:AOCS-157	OV	Ovarian	2886	1286	48	43	0.034632	0.0310245	-0.0257027	0.0583159	0	0.163934	0.138122	-1.15101	230	128	179
PCAWG2279:0070_CRUK_PC_0070	PRAD	Prostate	2892	1345	33	43	0.0228374	0.0297578	-0.00220069	0.0289908	0	0.179856	0.197889	-1.40207	179	179	140
PCAWG2279:OSCC-GB_011301	ORCA	Oral	2892	1298	64	51	0.0457797	0.0364807	-0.0436566	0.0810471	0	0.133869	0.141343	-1.00396	102	153	140
PCAWG2279:TCGA-CH-5771	PRAD	Prostate	2900	1308	24	32	0.0170455	0.0227273	0.00293182	0.0194922	0	0.170358	0.198676	-1.45966	179	179	140
Sanger560:PD18046a	BRCA_nonTNBC	Breast non-TNBC	2901	1374	55	82	0.0373134	0.0556309	-0.00672727	0.0837838	0	0.283286	0.220751	-0.998091	255	179	179
PCAWG2279:ITNET-0148	PANC	Pancreatic	2906	1136	57	57	0.0461165	0.0461165	-0.0347282	0.0684119	0	0.14556	0.454545	-1.10077	97	71	48
PCAWG2279:TCGA-G9-6365	PRAD	Prostate	2906	1396	31	38	0.0207219	0.0254011	-0.00211497	0.0290257	0	0.180505	0.0652316	-1.38555	179	179	140
Alexandrov507:178	CLL	Chronic lymphocytic leukemia	2909	1164	25	30	0.0197785	0.0237342	-0.00180063	0.00705636	0	0	0.284495	-1.5745	128	102	128
Sanger560:PD9597a	BRCA_nonTNBC	Breast non-TNBC	2911	2358	248	619	0.100895	0.251831	0.0559512	0.692669	1	1.72084	1.02639	-0.148056	255	179	179
PCAWG2279:CPCG0258	PRAD	Prostate	2915	1545	37	37	0.0224924	0.0224924	-0.00874164	0.032455	0	0.177305	0.189155	-1.36608	179	179	140
PCAWG2279:ICGC_0507	PANC	Pancreatic	2915	1463	42	57	0.0268714	0.0364683	-0.00396161	0.0627559	0	0	0.282087	-1.13513	97	71	48
Sanger560:PD6732b	BRCA	Breast	2915	1476	120	97	0.0761421	0.0615482	-0.0823502	0.231654	1	0.106838	0.258398	-0.602827	255	128	128
PCAWG2279:TCGA-FG-5964	LGG	Glioma low-grade	2923	1480	18	43	0.0113924	0.0272152	0.0192911	0.00876016	0	0.589391	0	-1.55974	140	89	102
PCAWG2279:CGP_donor_1691210	BOCA	Bone	2927	1207	39	47	0.0298393	0.0359602	-0.0107024	0.0428728	0	0	0.391901	-1.2527	179	153	128
PCAWG2279:PCSI_0108	PANC	Pancreatic	2933	1530	108	106	0.0662577	0.0650307	-0.0581104	0.160724	0	0	0.249169	-0.755661	97	71	48
PCAWG2279:CPCG0354	PRAD	Prostate	2938	1462	26	46	0.0166453	0.0294494	0.0104942	0.0274188	1	0.350263	0.247372	-1.32915	179	179	140
PCAWG2279:CGP_donor_1691212	BOCA	Bone	2939	1119	57	63	0.0467596	0.0516817	-0.0305135	0.0943147	0	0.137741	0.160385	-0.981296	179	153	128
PCAWG2279:CPCG0380	PRAD	Prostate	2940	1384	41	58	0.027628	0.0390836	-0.00293531	0.0509891	0	0.166667	0.0691563	-1.18584	179	179	140
Broad126:BR-MEX-071	BRCA	Breast	2942	1294	49	65	0.0351506	0.0466284	-0.011188	0.0863605	0	0.275862	0.311769	-0.987033	255	128	128
Sanger560:PD11343a	BRCA_nonTNBC	Breast non-TNBC	2944	1434	66	86	0.0430248	0.0560626	-0.0182894	0.102401	0	0	0.27972	-0.926016	255	179	179
Alexandrov507:MB78	MED	Medulloblastoma	2956	1617	21	42	0.0122306	0.0244613	0.0147769	0.0110751	0	0	0.227273	-1.60717	69	89	110
Sanger560:PD18748a	BRCA_nonTNBC	Breast non-TNBC	2958	1778	113	230	0.0601704	0.122471	0.0121129	0.254658	0	1.26796	0.330852	-0.563183	255	179	179
Alexandrov507:PD4957a	BRCA	Breast	2961	1281	118	93	0.0854453	0.0673425	-0.0960927	0.183678	0	0.123916	0.246305	-0.706556	255	128	128
PCAWG2279:CPCG0057	PRAD	Prostate	2968	1384	34	56	0.022911	0.0377359	0.00562264	0.0448197	0	0.172712	0.328947	-1.23286	179	179	140
Sanger560:PD18257a	BRCA_nonTNBC	Breast non-TNBC	2973	1584	110	213	0.0653207	0.126485	0.00531116	0.276718	0	0.860585	0.324149	-0.537974	255	179	179
Sanger560:PD6046a	BRCA_TNBC	Breast TNBC	2976	1423	56	69	0.0367695	0.0453053	-0.0159107	0.0770447	0	0.265252	0.395778	-1.01388	255	77	179
PCAWG2279:TCGA-CJ-4899	KIRC	Kidney clear cell	2982	1022	47	60	0.0418895	0.0534759	-0.018492	0.0549457	0	0	0.33195	-1.15579	122	97	66
Sanger560:PD18769a	BRCA_nonTNBC	Breast non-TNBC	2982	2127	231	545	0.103727	0.244724	0.0428972	0.637034	1	0.490196	0.379747	-0.183619	255	179	179
PCAWG2279:PCSI_0001	PANC	Pancreatic	2985	1668	82	70	0.0463801	0.0395928	-0.0418054	0.116594	0	0	0.206186	-0.892167	97	71	48
PCAWG2279:CPCG0353	PRAD	Prostate	2991	1465	51	47	0.0325879	0.030032	-0.0224026	0.0532415	0	0.63593	0.190961	-1.17157	179	179	140
Alexandrov507:MB125	MED	Medulloblastoma	2995	1534	48	44	0.0293758	0.0269278	-0.0187613	0.0307686	0	0.163132	0.187383	-1.38193	69	89	110
PCAWG2279:CPCG0267	PRAD	Prostate	2998	1186	52	45	0.0404355	0.0349922	-0.0339222	0.0396771	1	0	0.22831	-1.30234	179	179	140
PCAWG2279:CPCG0265	PRAD	Prostate	3002	1536	37	40	0.0226161	0.0244499	-0.00704401	0.0318738	0	0.168919	0.12747	-1.33406	179	179	140
PCAWG2279:TCGA-B6-A0WX	BRCA_TNBC	Breast TNBC	3003	1347	36	49	0.0248791	0.0338632	-0.00238286	0.0470083	0	0.158982	0.446429	-1.24361	255	77	179
Sanger560:PD11366a	BRCA_nonTNBC	Breast non-TNBC	3005	1420	48	73	0.031579	0.0480263	-0.00228947	0.0489148	0	0.404313	0.355872	-1.20068	255	179	179
Sanger560:PD23560a	BRCA_nonTNBC	Breast non-TNBC	3006	1498	103	157	0.0644556	0.0982478	-0.0211089	0.237357	1	0.313808	0.333611	-0.590811	255	179	179
Alexandrov507:477	CLL	Chronic lymphocytic leukemia	3010	888	19	19	0.0192308	0.0192308	-0.00515385	2.28478e-16	1	0	0.442087	-1.82305	128	102	128
PCAWG2279:PCSI_0450	PANC	Pancreatic	3018	1700	95	90	0.0527778	0.05	-0.0448333	0.113511	0	0.572082	0.260247	-0.905412	97	71	48
Sanger560:PD11745a	BRCA_nonTNBC	Breast non-TNBC	3018	1363	99	99	0.0676692	0.0676692	-0.0584361	0.156282	0	0.742312	0.153139	-0.768386	255	179	179
Sanger560:PD18733a	BRCA_nonTNBC	Breast non-TNBC	3019	1312	73	72	0.0516997	0.0509915	-0.0415779	0.0869068	0	0.129366	0.152905	-0.983892	255	179	179
PCAWG2279:TCGA-CR-6470	HNSC	Head and neck	3021	1671	92	139	0.0519481	0.0784867	-0.0146042	0.141937	0	0.202225	0.19802	-0.797968	0	0	255
PCAWG2279:TCGA-DJ-A13L	THCA	Thyroid	3030	1902	170	460	0.0849151	0.22977	0.0674485	0.511521	1	0.894569	0.909091	-0.274621	161	166	209
PCAWG2279:TCGA-CR-5249	HNSC	Head and neck	3037	1821	83	161	0.0432067	0.0838105	0.00907652	0.158361	0	0.520291	0.468541	-0.760327	0	0	255
Alexandrov507:192	CLL	Chronic lymphocytic leukemia	3038	815	20	16	0.0218579	0.0174863	-0.0124153	8.22474e-16	0	0	0	-1.72678	128	102	128
PCAWG2279:CPCG0196	PRAD	Prostate	3046	1277	42	55	0.0305011	0.0399419	-0.00811038	0.0524829	0	0	0.235664	-1.20378	179	179	140
PCAWG2279:C0042	CRC	Colorectal	3047	1228	50	45	0.0376506	0.0338855	-0.0291807	0.0348687	0	0.157729	0.289226	-1.29105	0	153	89
PCAWG2279:CPCG0199	PRAD	Prostate	3060	1321	28	64	0.0197044	0.0450387	0.0196594	0.0397646	0	0.160772	0.0693001	-1.26162	179	179	140
PCAWG2279:ICGC_0048	PANC	Pancreatic	3061	1598	78	97	0.0459364	0.057126	-0.0233404	0.0879858	0	0.258064	0.276625	-0.976963	97	71	48
Sanger560:PD13603a	BRCA_nonTNBC	Breast non-TNBC	3064	1609	115	139	0.0672908	0.0813341	-0.0439766	0.225961	0	0.649954	0.15674	-0.622806	255	179	179
PCAWG2279:0007_CRUK_PC_0007	PRAD	Prostate	3072	1577	41	30	0.0244484	0.0178891	-0.0174526	0.034219	0	0	0.118694	-1.275	179	179	140
Sanger560:PD11337a	BRCA_nonTNBC	Breast non-TNBC	3073	1470	81	149	0.0515924	0.0949045	0.00256051	0.194226	0	0.707786	0.302343	-0.673854	255	179	179
Sanger560:PD24214a	BRCA_nonTNBC	Breast non-TNBC	3079	1433	20	44	0.0130463	0.0287019	0.0173046	0.0214468	0	0.150376	0.35461	-1.42623	255	179	179
PCAWG2279:CPCG0094	PRAD	Prostate	3080	1529	31	37	0.0190301	0.0227133	-0.00124985	0.0256589	0	0.168067	0.258398	-1.44278	179	179	140
PCAWG2279:CGP_donor_1437405	BOCA	Bone	3083	1208	45	42	0.0344037	0.0321101	-0.0241376	0.0688287	1	0	0.229358	-1.10139	179	153	128
PCAWG2279:CPCG0365	PRAD	Prostate	3089	1389	25	40	0.0167898	0.0268637	0.0076051	0.0184109	0	0	0.208478	-1.4363	179	179	140
PCAWG2279:PCSI_0086	PANC	Pancreatic	3089	1619	50	69	0.0290867	0.0401396	-0.00494241	0.0542489	0	0	0.371517	-1.18738	97	71	48
PCAWG2279:TCGA-C5-A0TN	CESC	Cervical	3090	2129	173	510	0.0776133	0.228802	0.0818143	0.536521	1	0.925926	0.490677	-0.258814	255	179	0
Sanger560:PD7341a	BRCA_TNBC	Breast TNBC	3090	1663	107	214	0.060692	0.121384	0.0099308	0.278237	1	0.69808	0.240385	-0.538617	255	77	179
PCAWG2279:CGP_donor_GC00003	STAD	Stomach	3092	1163	58	60	0.0459224	0.0475059	-0.0329311	0.075972	0	0.151286	0.159617	-1.03908	0	255	0
Broad126:PR-P508	PRAD	Prostate	3093	1241	61	67	0.0454884	0.0499627	-0.029563	0.0841382	0	0	0.152555	-1.0108	179	179	140
Sanger560:PD14465a	BRCA_nonTNBC	Breast non-TNBC	3097	1531	46	75	0.0282036	0.0459841	0.00275659	0.078671	0	0.135685	0.385604	-1.00705	255	179	179
PCAWG2279:TCGA-26-1438	GBM	Glioblastoma multiforme	3100	1775	34	38	0.0181333	0.0202667	-0.00181333	0.029726	0	0	0	-1.3199	138	112	92
Sanger560:PD6048a	BRCA_nonTNBC	Breast non-TNBC	3102	1613	92	74	0.053707	0.0431991	-0.0535855	0.123846	0	0.437159	0.257732	-0.869747	255	179	179
PCAWG2279:TCGA-CJ-5681	KIRC	Kidney clear cell	3106	1438	59	106	0.0383615	0.0689207	0.00436151	0.122617	0	0.365854	0.0742391	-0.875782	122	97	66
PCAWG2279:TCGA-HI-7169	PRAD	Prostate	3107	1594	42	46	0.0247934	0.0271547	-0.00891145	0.0392363	0	0.149477	0.243013	-1.28276	179	179	140
PCAWG2279:0090_CRUK_PC_0090	PRAD	Prostate	3113	1434	43	63	0.0280313	0.0410691	-0.00179661	0.0567011	0	0	0.336474	-1.16757	179	179	140
PCAWG2279:TCGA-04-1349	OV	Ovarian	3113	1494	58	63	0.0363865	0.0395232	-0.0208883	0.0824943	0	0.151745	0.197239	-1.02034	230	128	179
Sanger560:PD11360a	BRCA_nonTNBC	Breast non-TNBC	3116	1488	50	62	0.0314861	0.0390428	-0.0110781	0.0531965	0	0.283688	0.327225	-1.16815	255	179	179
PCAWG2279:TCGA-AO-A03L	BRCA_nonTNBC	Breast non-TNBC	3122	1425	66	100	0.0432787	0.0655738	-0.00931147	0.13801	0	0.31185	0.131666	-0.814448	255	179	179
PCAWG2279:TCGA-CR-6467	HNSC	Head and neck	3124	1816	96	115	0.0501044	0.0600209	-0.0291983	0.130605	0	0.609137	0.132013	-0.844679	0	0	255
PCAWG2279:ITNET-0087	PANC	Pancreatic	3128	1224	40	54	0.0302115	0.0407855	-0.00665861	0.0470367	0	0	0.153139	-1.2265	97	71	48
PCAWG2279:ICGC_0434	PANC	Pancreatic	3132	1111	38	43	0.031379	0.0355078	-0.0143881	0.0286351	0	0.179533	0.435098	-1.36796	97	71	48
PCAWG2279:TCGA-KL-8341	KICH	Kidney chromophobe	3136	1999	167	142	0.0795617	0.0676513	-0.0834283	0.257661	0	0.246305	0.13947	-0.565237	77	74	69
Alexandrov507:141	CLL	Chronic lymphocytic leukemia	3143	1388	34	44	0.0228495	0.0295699	-0.00241398	0.0240414	0	0	0.206044	-1.43408	128	102	128
Sanger560:PD9845a	BRCA_nonTNBC	Breast non-TNBC	3147	1586	81	137	0.0480427	0.0812574	-0.00363227	0.142438	0	0.343249	0.381679	-0.815423	255	179	179
Sanger560:PD11376a	BRCA_nonTNBC	Breast non-TNBC	3152	1583	48	83	0.0285205	0.0493167	0.00542365	0.0561711	0	0	0.370142	-1.15257	255	179	179
PCAWG2279:TCGA-AP-A0LL	UCEC	Endometrial	3156	1615	41	60	0.0239067	0.0349854	0.000781341	0.0466238	0	0.12987	0.231482	-1.23912	166	0	140
PCAWG2279:CGP_donor_GC00027	STAD	Stomach	3159	1290	63	67	0.0453237	0.0482014	-0.0309784	0.0430494	0	0.264901	0.077101	-1.26136	0	255	0
Alexandrov507:4108101	DLBCL	Diffuse large B-cell lymphoma	3163	1404	28	42	0.018617	0.0279255	0.00482979	0.0105885	0	0.353982	0.247372	-1.52404	84	77	115
PCAWG2279:TCGA-AL-3472	KIRP	Kidney papillary cell	3165	1196	47	62	0.0362654	0.0478395	-0.0123179	0.062522	0	0.316456	0.245499	-1.09587	99	89	105
PCAWG2279:TCGA-B9-4117	KIRP	Kidney papillary cell	3165	1141	45	66	0.0362611	0.0531829	-0.00696535	0.0647831	0	0.15015	0.339559	-1.10294	99	89	105
PCAWG2279:ITNET-1265	PANC	Pancreatic	3172	1397	47	87	0.0313961	0.0581162	0.00818437	0.0664065	0	0.409277	0.19595	-1.09467	97	71	48
PCAWG2279:HX16	LIVER	Liver	3174	1391	20	36	0.0134138	0.0241449	0.0119759	0.0141708	0	0.531915	0.125078	-1.51268	179	153	128
Broad126:BR-MEX-198	BRCA	Breast	3175	1567	54	59	0.0323935	0.0353929	-0.0166335	0.0747603	0	0.141443	0.270636	-1.02481	255	128	128
PCAWG2279:TCGA-E2-A15E	BRCA_nonTNBC	Breast non-TNBC	3175	1394	55	78	0.0368139	0.0522088	-0.0091004	0.0918633	0	0.388098	0.390117	-0.991584	255	179	179
PCAWG2279:C0085	CRC	Colorectal	3178	1276	68	48	0.0494186	0.0348837	-0.0528954	0.0578892	0	0	0.267558	-1.13183	0	153	89
Sanger560:PD5951a	BRCA_nonTNBC	Breast non-TNBC	3193	1744	51	104	0.0276573	0.0563991	0.0143189	0.0949417	0	0.362757	0.615764	-0.955439	255	179	179
PCAWG2279:PCSI_0307	PANC	Pancreatic	3195	1715	58	65	0.0319559	0.0358127	-0.0152948	0.0645993	0	0.805369	0	-1.10902	97	71	48
PCAWG2279:TCGA-BH-A0B3	BRCA_TNBC	Breast TNBC	3200	1558	90	84	0.0542823	0.0506634	-0.0473293	0.142038	1	0.479042	0.212766	-0.809434	255	77	179
Sanger560:PD9842a	BRCA_nonTNBC	Breast non-TNBC	3201	1551	55	64	0.0333131	0.0387644	-0.0151932	0.0777834	0	0.267023	0.277585	-1.03736	255	179	179
PCAWG2279:TCGA-B0-5693	KIRC	Kidney clear cell	3203	1222	54	76	0.0408472	0.0574887	-0.0122905	0.0703195	0	0	0.226074	-1.05743	122	97	66
PCAWG2279:ICGC_0139	PANC	Pancreatic	3204	1628	35	60	0.0202546	0.0347222	0.0081875	0.0320168	0	0	0.731707	-1.31374	97	71	48
PCAWG2279:CPCG0020	PRAD	Prostate	3205	1372	53	62	0.0360054	0.0421196	-0.0174918	0.0636793	0	0.298507	0.14892	-1.08896	179	179	140
PCAWG2279:CPCG0263	PRAD	Prostate	3207	1310	29	49	0.0205674	0.0347518	0.00756028	0.0277052	0	0.353357	0.577617	-1.36715	179	179	140
PCAWG2279:ICGC_0230	PANC	Pancreatic	3207	1723	49	58	0.0268788	0.0318157	-0.00862973	0.0329135	0	0.145985	0.388457	-1.36723	97	71	48
Broad126:PR-08-2153	PRAD	Prostate	3211	1555	28	40	0.0169184	0.0241692	0.00464048	0.0262339	0	0.164204	0.128617	-1.35143	179	179	140
PCAWG2279:CPCG0246	PRAD	Prostate	3212	1608	47	58	0.0275176	0.0339578	-0.00782904	0.0500101	0	0.288184	0.0630915	-1.16812	179	179	140
PCAWG2279:CPCG0345	PRAD	Prostate	3218	1611	39	36	0.0227937	0.0210403	-0.0108264	0.0281829	0	0.151286	0.238949	-1.32452	179	179	140
PCAWG2279:CPCG0410	PRAD	Prostate	3218	1570	54	51	0.0323353	0.0305389	-0.0213653	0.0470336	0	0.143472	0.184502	-1.23123	179	179	140
PCAWG2279:CPCG0407	PRAD	Prostate	3220	1402	39	58	0.0259654	0.0386152	8.78828e-05	0.0428622	0	0.319489	0.131839	-1.23373	179	179	140
PCAWG2279:C0022	CRC	Colorectal	3225	1286	56	83	0.040404	0.0598846	-0.00896392	0.0675415	0	0	0.143164	-1.08321	0	153	89
PCAWG2279:ICGC_0108	PANC	Pancreatic	3225	1598	68	86	0.0400471	0.0506478	-0.0174511	0.104836	0	0.239521	0.130208	-0.918903	97	71	48
Sanger560:PD4967a	BRCA_nonTNBC	Breast non-TNBC	3227	2092	180	428	0.0821168	0.195255	0.0388102	0.491691	1	0.542496	0.191205	-0.29927	255	179	179
Sanger560:PD8996a	BRCA_nonTNBC	Breast non-TNBC	3230	1573	53	72	0.0316796	0.0430365	-0.00749074	0.0741846	0	0.127065	0.251731	-1.03912	255	179	179
PCAWG2279:PCSI_0463	PANC	Pancreatic	3233	1599	33	53	0.0194232	0.0311948	0.00640612	0.0393905	0	0	0.300662	-1.27517	97	71	48
PCAWG2279:TCGA-FG-8182	LGG	Glioma low-grade	3235	1400	49	43	0.0326667	0.0286667	-0.0239333	0.0567271	0	0.3663	0.145033	-1.11522	140	89	102
PCAWG2279:ICGC_0185	PANC	Pancreatic	3242	1639	55	86	0.0316274	0.0494537	-0.000963772	0.0956223	0	0.131926	0.131062	-0.968604	97	71	48
PCAWG2279:CPCG0083	PRAD	Prostate	3247	1473	37	54	0.0235219	0.0343293	0.000933249	0.0285852	0	0.153846	0.31407	-1.36878	179	179	140
PCAWG2279:CPCG0128	PRAD	Prostate	3247	1419	28	54	0.0184332	0.0355497	0.01284	0.0278527	0	0.324149	0.312305	-1.35912	179	179	140
PCAWG2279:TCGA-06-2570	GBM	Glioblastoma multiforme	3247	1431	31	44	0.0202482	0.0287394	0.00221816	0.0376611	0	0.52356	0.261438	-1.25753	138	112	92
PCAWG2279:TCGA-24-1562	OV	Ovarian	3250	1509	63	104	0.0391548	0.0646364	-0.00158856	0.112965	0	0.52356	0.536193	-0.907266	230	128	179
PCAWG2279:TCGA-HC-7233	PRAD	Prostate	3257	1329	50	48	0.0349895	0.0335899	-0.023888	0.0461089	0	0.311526	0.268817	-1.22491	179	179	140
PCAWG2279:CPCG0392	PRAD	Prostate	3268	1533	39	57	0.0238824	0.0349051	0.00075199	0.0372053	0	0.31348	0.241255	-1.26452	179	179	140
Sanger560:PD14471a	BRCA_nonTNBC	Breast non-TNBC	3270	1563	36	73	0.0216476	0.0438966	0.0144366	0.0584151	0	0.738552	0.182927	-1.11201	255	179	179
PCAWG2279:ITNET-0783	PANC	Pancreatic	3271	1773	128	175	0.0683396	0.093433	-0.0340801	0.197896	0	0.0937207	0.133422	-0.666145	97	71	48
PCAWG2279:TCGA-C5-A1MQ	CESC	Cervical	3271	2230	165	375	0.0708155	0.160944	0.0282318	0.376645	0	0.726552	0.551615	-0.403587	255	179	0
PCAWG2279:ICGC_0436	PANC	Pancreatic	3273	1766	91	97	0.0487674	0.0519828	-0.0344287	0.0860965	0	0.357995	0.176471	-1.01474	97	71	48
Alexandrov507:MB34	MED	Medulloblastoma	3276	1317	29	38	0.0204658	0.0268172	-0.000160903	0.0184369	0	0	0.241838	-1.52988	69	89	110
Alexandrov507:4159170	DLBCL	Diffuse large B-cell lymphoma	3282	1148	21	34	0.0168269	0.0272436	0.00790705	2.03083e-16	0	0.17762	0.0726744	-1.76846	84	77	115
PCAWG2279:CPCG0369	PRAD	Prostate	3287	1639	30	40	0.0172513	0.0230017	0.00277401	0.0201408	0	0.146843	0.273523	-1.49061	179	179	140
PCAWG2279:CPCG0081	PRAD	Prostate	3288	1571	35	55	0.0209455	0.0329144	0.00492878	0.0295396	0	0.432277	0.0583431	-1.33469	179	179	140
Sanger560:PD13607a	BRCA_nonTNBC	Breast non-TNBC	3288	1668	91	170	0.0514706	0.0961538	0.00406561	0.195663	0	0.876339	0.283086	-0.673384	255	179	179
Sanger560:PD24218a	BRCA_TNBC	Breast TNBC	3288	1443	74	67	0.0479585	0.0434219	-0.041291	0.075588	0	0.405954	0.0747943	-1.0197	255	77	179
PCAWG2279:CGP_donor_1503156	BRCA	Breast	3289	1522	47	74	0.0289766	0.0456227	0.000771887	0.0698715	0	0	0.249066	-1.05262	255	128	128
PCAWG2279:CPCG0324	PRAD	Prostate	3295	1582	31	60	0.0184304	0.0356718	0.0129679	0.0319349	0	0.144718	0.456621	-1.37364	179	179	140
PCAWG2279:PCSI_0413	PANC	Pancreatic	3295	1799	41	44	0.0215903	0.0231701	-0.00616956	0.0307542	0	0.142857	0.33241	-1.32987	97	71	48
Sanger560:PD9599a	BRCA_nonTNBC	Breast non-TNBC	3295	1778	99	143	0.0527157	0.0761448	-0.018558	0.170207	0	0.301811	0.202977	-0.740495	255	179	179
PCAWG2279:TCGA-AR-A2LK	BRCA	Breast	3301	1859	83	172	0.0423686	0.0877999	0.0148259	0.136435	0	1.33745	0.393959	-0.820667	255	128	128
PCAWG2279:OCCAMS-ST-035	ESO	Esophageal	3304	1187	39	47	0.030303	0.036519	-0.0111173	0.0418114	0	0.323625	0.434468	-1.24173	77	204	46
Sanger560:PD11342a	BRCA_nonTNBC	Breast non-TNBC	3305	2082	164	360	0.0751604	0.164986	0.0231494	0.352749	0	1.1612	0.401284	-0.431845	255	179	179
Sanger560:PD11743a	BRCA_nonTNBC	Breast non-TNBC	3309	1531	51	76	0.0312692	0.0465972	-0.00306806	0.0688419	0	0.270636	0.379027	-1.07311	255	179	179
PCAWG2279:CPCG0248	PRAD	Prostate	3311	1428	39	50	0.0255236	0.0327225	-0.00487696	0.0372611	0	0	0.326371	-1.27242	179	179	140
Alexandrov507:MB126	MED	Medulloblastoma	3312	1643	28	39	0.0160643	0.0223752	0.00464028	7.07824e-14	0	0	0.165654	-1.97674	69	89	110
Sanger560:PD24219a	BRCA_TNBC	Breast TNBC	3319	1698	45	47	0.0250278	0.0261402	-0.0104182	0.0431118	0	0	0.295683	-1.22514	255	77	179
PCAWG2279:CPCG0360	PRAD	Prostate	3323	1437	57	65	0.0370852	0.0422902	-0.0195888	0.0599962	0	0	0.327654	-1.10054	179	179	140
PCAWG2279:CPCG0238	PRAD	Prostate	3331	1536	39	50	0.0238386	0.0305623	-0.00349878	0.0408757	0	0	0.361228	-1.24765	179	179	140
Sanger560:PD6416a	BRCA_TNBC	Breast TNBC	3331	1374	98	175	0.0664857	0.118725	-0.00489552	0.222197	0	0.204708	0.252101	-0.620851	255	77	179
PCAWG2279:ICGC_0432	PANC	Pancreatic	3334	1660	69	74	0.0392045	0.0420454	-0.0242841	0.0485265	0	0.273224	0.235433	-1.20173	97	71	48
Sanger560:PD24306a	BRCA_TNBC	Breast TNBC	3336	1241	55	58	0.0410142	0.0432513	-0.0268785	0.0886004	0	0.148588	0.138122	-1.00429	255	77	179
Alexandrov507:523	CLL	Chronic lymphocytic leukemia	3339	880	23	34	0.0234694	0.0346939	0.00140816	0.00880097	0	0	0.272727	-1.60427	128	102	128
PCAWG2279:0077_CRUK_PC_0077	PRAD	Prostate	3339	1373	57	59	0.0386965	0.0400543	-0.0252084	0.0537469	0	0.634921	0	-1.1825	179	179	140
Sanger560:PD24336a	BRCA_TNBC	Breast TNBC	3339	1486	110	131	0.0693569	0.0825977	-0.0470517	0.166435	0	0.403226	0.404531	-0.734653	255	77	179
PCAWG2279:TCGA-DD-A1ED	LIVER	Liver	3340	961	40	46	0.0377003	0.0433553	-0.0198153	0.0405737	0	0.352113	0.164609	-1.23851	179	153	128
PCAWG2279:ICGC_0300	PANC	Pancreatic	3343	1723	54	45	0.0296215	0.0246846	-0.0215206	0.035857	0	0.435414	0.114877	-1.2932	97	71	48
PCAWG2279:CPCG0183	PRAD	Prostate	3351	1369	39	50	0.0265487	0.0340368	-0.00571545	0.0338129	0	0.424929	0.465116	-1.29427	179	179	140
PCAWG2279:SNU_WGS_12	AML	Acute myeloid leukemia	3353	1772	5	18	0.00267094	0.00961539	0.0200064	1.88799e-16	0	0	0.181818	-1.74057	77	115	140
PCAWG2279:TCGA-HC-7075	PRAD	Prostate	3355	1527	35	48	0.021512	0.0295022	0.000326982	0.0292877	0	0.14881	0.119546	-1.32399	179	179	140
PCAWG2279:TCGA-BP-4327	KIRC	Kidney clear cell	3362	1444	47	46	0.0304404	0.0297927	-0.0181321	0.0375753	0	0	0.364742	-1.27535	122	97	66
PCAWG2279:PCSI_0256	PANC	Pancreatic	3366	1671	67	71	0.0378317	0.0400903	-0.0233563	0.0835947	0	0.22831	0.309789	-0.99718	97	71	48
PCAWG2279:ITNET-0673	PANC	Pancreatic	3374	1484	75	59	0.0473485	0.0372475	-0.0461843	0.0470014	0	0	0.13245	-1.19025	97	71	48
Sanger560:PD11357a	BRCA_nonTNBC	Breast non-TNBC	3379	1562	48	56	0.0288809	0.0336943	-0.0109555	0.03574	0	0.312989	0.482218	-1.28925	255	179	179
Sanger560:PD11386a	BRCA_nonTNBC	Breast non-TNBC	3382	1978	147	201	0.0707411	0.0967276	-0.0358287	0.21159	0	0.8285	0.281294	-0.642306	255	179	179
PCAWG2279:CPCG0357	PRAD	Prostate	3385	1356	42	48	0.0288462	0.032967	-0.0116099	0.0533452	0	0	0.119832	-1.18567	179	179	140
Sanger560:PD4315a	BRCA_nonTNBC	Breast non-TNBC	3388	1938	133	272	0.0652601	0.133464	0.0124181	0.318059	0	0.801749	0.361533	-0.479409	255	179	179
PCAWG2279:TCGA-CR-5250	HNSC	Head and neck	3390	2072	149	270	0.0686004	0.124309	-0.00375138	0.260052	0	0.80064	0.26455	-0.56028	0	0	255
Sanger560:PD18049a	BRCA_nonTNBC	Breast non-TNBC	3392	1776	118	201	0.0628998	0.107143	-0.00894669	0.221515	0	1.08794	0.301659	-0.622378	255	179	179
PCAWG2279:CPCG0048	PRAD	Prostate	3393	1659	31	41	0.0176237	0.0233087	0.00229903	0.0257931	0	0.315956	0.225861	-1.37086	179	179	140
Alexandrov507:4105105	DLBCL	Diffuse large B-cell lymphoma	3399	1205	30	30	0.0229885	0.0229885	-0.00928736	1.3897e-07	0	0	0.0708215	-1.86365	84	77	115
PCAWG2279:RK188	LIVER	Liver	3401	980	42	57	0.0388889	0.0527778	-0.0128889	0.0465359	0	0.17094	0.342759	-1.18423	179	153	128
PCAWG2279:CPCG0232	PRAD	Prostate	3403	1540	44	47	0.0268293	0.0286585	-0.0116829	0.0347879	0	0	0.181378	-1.27923	179	179	140
Alexandrov507:MB110	MED	Medulloblastoma	3407	1287	62	47	0.0447008	0.0338861	-0.0439856	0.0621458	0	0.291545	0.193299	-1.13094	69	89	110
PCAWG2279:ICGC_0201	PANC	Pancreatic	3408	1609	48	68	0.0280866	0.0397894	-0.00319251	0.0545151	0	0.409836	0.239808	-1.13098	97	71	48
Broad126:BR-MEX-106	BRCA	Breast	3411	1702	64	92	0.0355161	0.0510544	-0.00752941	0.0703296	0	0.617284	0.250627	-1.06673	255	128	128
PCAWG2279:C0064	CRC	Colorectal	3411	1297	66	85	0.0472441	0.0608447	-0.0223679	0.0867605	0	0	0	-1.00266	0	153	89
PCAWG2279:ITNET-1053	PANC	Pancreatic	3417	1594	85	102	0.0501771	0.0602125	-0.0291594	0.0878295	0	0.117096	0.297796	-0.968951	97	71	48
PCAWG2279:PCSI_0106	PANC	Pancreatic	3417	1991	72	56	0.0344333	0.0267814	-0.0295285	0.0430541	0	0	0.423505	-1.23145	97	71	48
Sanger560:PD13428a	BRCA_TNBC	Breast TNBC	3422	1662	68	72	0.0385925	0.0408627	-0.0241816	0.0711067	0	0	0.3663	-1.08428	255	77	179
PCAWG2279:C0073	CRC	Colorectal	3425	1411	62	70	0.0410324	0.0463269	-0.0238412	0.0655191	0	0.132802	0.130463	-1.09411	0	153	89
Sanger560:PD24223a	BRCA_nonTNBC	Breast non-TNBC	3428	1985	137	315	0.0657074	0.151079	0.0290935	0.260346	0	0.699844	0.0759878	-0.554974	255	179	179
Broad126:PR-08-2455	PRAD	Prostate	3429	1660	38	35	0.0215909	0.0198864	-0.00945454	0.0222291	0	0.3125	0.279174	-1.40494	179	179	140
PCAWG2279:ITNET-0134	PANC	Pancreatic	3434	1391	46	71	0.0308518	0.0476191	-0.00116968	0.0434228	0	0	0.131839	-1.24311	97	71	48
Alexandrov507:PD4192a	BRCA	Breast	3439	1763	112	212	0.0601181	0.113795	0.00354697	0.273828	1	0.87184	0.076746	-0.533334	255	128	128
PCAWG2279:0065_CRUK_PC_0065	PRAD	Prostate	3440	1485	40	62	0.0252366	0.0391167	0.00211987	0.0413932	0	0.722543	0.184162	-1.24077	179	179	140
PCAWG2279:TCGA-A2-A3XX	BRCA	Breast	3445	1587	65	67	0.0385299	0.0397155	-0.0251974	0.0704161	0	0.123305	0.0613497	-1.05689	255	128	128
PCAWG2279:ICGC_0435	PANC	Pancreatic	3449	1502	65	61	0.0405743	0.0380774	-0.0311286	0.0487097	0	0.132626	0	-1.2248	97	71	48
PCAWG2279:RK146	LIVER	Liver	3449	1374	46	47	0.0312076	0.031886	-0.0176499	0.0302761	0	0.155763	0.265957	-1.302	179	153	128
PCAWG2279:ICGC_0354	PANC	Pancreatic	3451	1639	70	123	0.040253	0.0707303	0.00219897	0.108588	0	0	0.36036	-0.923628	97	71	48
PCAWG2279:TCGA-CF-A3MF	BLCA	Bladder	3451	1774	64	82	0.0341516	0.0437567	-0.0119616	0.0629473	0	0.358852	0.292056	-1.10837	230	230	0
PCAWG2279:TCGA-KN-8432	KICH	Kidney chromophobe	3452	1877	58	62	0.0293374	0.0313606	-0.0142478	0.0498129	0	0.131406	0.274424	-1.18173	77	74	69
PCAWG2279:BTCA_donor_27	BTCA	Biliary tract	3456	1987	162	332	0.0776234	0.15908	0.0120709	0.349198	1	1.0395	0.0802568	-0.437769	140	89	64
PCAWG2279:CPCG0350	PRAD	Prostate	3458	1445	56	58	0.0362459	0.0375405	-0.0225761	0.050975	0	0	0.184843	-1.19906	179	179	140
Alexandrov507:4189200	DLBCL	Diffuse large B-cell lymphoma	3466	1193	41	49	0.0317092	0.0378964	-0.012693	0.0201706	0	0.180505	0.232739	-1.40601	84	77	115
Alexandrov507:4189998	DLBCL	Diffuse large B-cell lymphoma	3471	1105	28	31	0.0232365	0.0257261	-0.00707054	0.00670044	0	0.178253	0.143988	-1.76199	84	77	115
Sanger560:PD9752a	BRCA_nonTNBC	Breast non-TNBC	3476	1960	120	168	0.0582524	0.0815534	-0.0247767	0.202586	0	0.359066	0.309598	-0.663923	255	179	179
Sanger560:PD18251a	BRCA_nonTNBC	Breast non-TNBC	3487	1458	72	86	0.0462131	0.055199	-0.0258485	0.0970992	1	0.130548	0.206327	-0.951652	255	179	179
PCAWG2279:HX23	LIVER	Liver	3496	1445	40	58	0.02589	0.0375405	-0.000828479	0.0496314	0	0.284495	0.324675	-1.1583	179	153	128
Sanger560:PD11399a	BRCA_nonTNBC	Breast non-TNBC	3496	1824	100	100	0.0519751	0.0519751	-0.0411726	0.102949	0	0.103413	0.477612	-0.919729	255	179	179
PCAWG2279:RK204	LIVER	Liver	3499	1204	33	55	0.0253067	0.0421779	0.00503374	0.0326147	0	0	0.137836	-1.29521	179	153	128
PCAWG2279:TCGA-DD-A4NB	LIVER	Liver	3504	1036	35	45	0.0308099	0.0396127	-0.00908803	0.041229	1	0	0.17138	-1.27899	179	153	128
PCAWG2279:TCGA-DX-A3LW	SARC	Sarcoma	3508	1631	104	90	0.0600809	0.0519931	-0.0581768	0.137349	0	0.221239	0.124688	-0.828077	77	179	230
PCAWG2279:PCSI_0326	PANC	Pancreatic	3511	2244	170	185	0.0725256	0.0789249	-0.0573788	0.148945	0	0.254453	0.470312	-0.780162	97	71	48
Sanger560:PD9567a	BRCA_nonTNBC	Breast non-TNBC	3512	1736	124	103	0.0675381	0.0561002	-0.0697298	0.154541	0	0.203046	0.251572	-0.769902	255	179	179
PCAWG2279:TCGA-CH-5788	PRAD	Prostate	3518	1533	86	88	0.0526638	0.0538886	-0.0407054	0.106551	0	0.46729	0.281294	-0.933152	179	179	140
PCAWG2279:CPCG0379	PRAD	Prostate	3520	1660	43	53	0.0244318	0.0301136	-0.00519318	0.0390891	0	0.13986	0.0570451	-1.24312	179	179	140
PCAWG2279:TCGA-19-1389	GBM	Glioblastoma multiforme	3530	1903	35	52	0.0174738	0.0259611	0.0052661	0.0317928	0	0.327332	0.253678	-1.37201	138	112	92
Alexandrov507:4177856	DLBCL	Diffuse large B-cell lymphoma	3532	1113	26	35	0.0214345	0.0288541	-0.000158285	0.00695873	0	0.191939	0.388802	-1.58158	84	77	115
Alexandrov507:4133511	DLBCL	Diffuse large B-cell lymphoma	3537	1113	32	34	0.0263809	0.0280297	-0.0113702	0.00990805	0	0.166667	0.219619	-1.54364	84	77	115
PCAWG2279:CPCG0378	PRAD	Prostate	3537	1767	62	69	0.0332084	0.0369577	-0.0167799	0.0539615	0	0	0.114745	-1.1841	179	179	140
PCAWG2279:CPCG0158	PRAD	Prostate	3545	1657	39	51	0.0221969	0.0290268	-0.0015868	0.0374379	0	0	0.216567	-1.28463	179	179	140
PCAWG2279:CPCG0236	PRAD	Prostate	3562	1467	46	60	0.0293555	0.0382897	-0.00735673	0.0443486	0	0.749625	0.382653	-1.20978	179	179	140
Sanger560:PD18050a	BRCA_nonTNBC	Breast non-TNBC	3566	2050	133	166	0.0618605	0.0772093	-0.0366977	0.193258	0	1.07431	0.180397	-0.683939	255	179	179
PCAWG2279:TCGA-B9-4617	KIRP	Kidney papillary cell	3570	1319	48	74	0.0338266	0.0521494	-0.00288654	0.0504117	0	0.148368	0.209497	-1.21398	99	89	105
Sanger560:PD8619a	BRCA_TNBC	Breast TNBC	3571	1733	87	88	0.0474632	0.0480087	-0.0356639	0.13965	1	0.105152	0.25	-0.799979	255	77	179
PCAWG2279:0008_CRUK_PC_0008	PRAD	Prostate	3574	1761	39	63	0.0209565	0.0338528	0.00584417	0.0333133	0	0.529801	0.257069	-1.34684	179	179	140
PCAWG2279:C0024	CRC	Colorectal	3575	1411	58	82	0.0383852	0.0542687	-0.0103402	0.0402512	0	0.133333	0.181378	-1.2401	0	153	89
PCAWG2279:PCSI_0098	PANC	Pancreatic	3578	1787	61	57	0.0323264	0.0302067	-0.0216789	0.054084	0	0.258398	0.114613	-1.18406	97	71	48
Sanger560:PD9539a	BRCA_nonTNBC	Breast non-TNBC	3580	1978	57	90	0.0274302	0.0433109	0.00170741	0.0830244	0	0.457666	0.212766	-0.992027	255	179	179
Sanger560:PD14433a	BRCA_nonTNBC	Breast non-TNBC	3582	2378	200	481	0.0807102	0.194108	0.0406166	0.422887	0	0.670391	0.344234	-0.362573	255	179	179
PCAWG2279:RK307	LIVER	Liver	3583	1802	62	64	0.0325973	0.0336488	-0.0188055	0.0566004	0	0.37831	0.167973	-1.12816	179	153	128
PCAWG2279:TCGA-E2-A14X	BRCA_TNBC	Breast TNBC	3585	1763	96	97	0.0515298	0.0520666	-0.040146	0.136167	1	0.208551	0.428135	-0.809111	255	77	179
PCAWG2279:C0050	CRC	Colorectal	3599	1424	52	67	0.0341207	0.0439633	-0.0116903	0.0435448	0	0.268817	0.303214	-1.19891	0	153	89
PCAWG2279:TCGA-AN-A0G0	BRCA	Breast	3600	1699	61	69	0.0339077	0.0383546	-0.0168516	0.0714988	0	0	0.178359	-1.06595	255	128	128
PCAWG2279:CPCG0001	PRAD	Prostate	3604	1526	38	56	0.0233702	0.0344403	0.00136285	0.0363088	0	0.295421	0.117855	-1.29482	179	179	140
PCAWG2279:CPCG0371	PRAD	Prostate	3610	1835	35	57	0.0180879	0.0294574	0.00747287	0.0314708	0	0.146843	0.211417	-1.30798	179	179	140
Sanger560:PD24206a	BRCA_nonTNBC	Breast non-TNBC	3610	1504	92	167	0.0573566	0.104115	-0.000334165	0.164132	0	0.289855	0.220426	-0.749621	255	179	179
Sanger560:PD24220a	BRCA_nonTNBC	Breast non-TNBC	3611	2110	154	266	0.0696833	0.120362	-0.00997285	0.310685	1	0.729927	0.404585	-0.484208	255	179	179
PCAWG2279:CPCG0372	PRAD	Prostate	3613	1552	53	66	0.0320823	0.0399516	-0.0114213	0.0551594	0	0.121359	0.575705	-1.13291	179	179	140
PCAWG2279:CGP_donor_1528371	BOCA	Bone	3620	1605	138	117	0.0809384	0.0686217	-0.085349	0.176319	0	0.270514	0.39185	-0.721189	179	153	128
PCAWG2279:PCSI_0208	PANC	Pancreatic	3622	2020	62	65	0.0292453	0.0306604	-0.0147547	0.054317	0	0.363636	0.208225	-1.18975	97	71	48
PCAWG2279:TCGA-FX-A48G	SARC	Sarcoma	3624	1579	108	129	0.064324	0.0768314	-0.042249	0.167095	0	0.207684	0.211268	-0.743677	77	179	230
Alexandrov507:HX22T	LIVER	Liver	3628	1291	50	60	0.0359454	0.0431344	-0.0163508	0.0574356	0	0.278552	0.0746826	-1.11671	179	153	128
PCAWG2279:TCGA-IE-A4EI	SARC	Sarcoma	3632	1500	74	53	0.04625	0.033125	-0.048	0.0552968	0	0.142653	0.296208	-1.15706	77	179	230
PCAWG2279:TCGA-BS-A0U9	UCEC	Endometrial	3636	1781	27	63	0.0143541	0.0334928	0.0193493	0.0334462	0	0.572246	0.361197	-1.3616	166	0	140
PCAWG2279:TCGA-AL-A5DJ	KIRP	Kidney papillary cell	3637	2100	140	261	0.0636364	0.118636	0.001	0.155963	0	0.954654	0.197109	-0.779928	99	89	105
Sanger560:PD7066a	BRCA_TNBC	Breast TNBC	3638	1715	80	83	0.0440771	0.04573	-0.030832	0.134861	0	0.22805	0.179964	-0.833384	255	77	179
PCAWG2279:TCGA-A5-A0GE	UCEC	Endometrial	3644	1694	43	47	0.0239688	0.0261984	-0.00813601	0.0373694	0	0.241838	0.50505	-1.29667	166	0	140
PCAWG2279:TCGA-AO-A0JM	BRCA_nonTNBC	Breast non-TNBC	3646	1895	49	115	0.0245614	0.0576441	0.0220652	0.0921198	0	0.221976	0.106895	-0.960486	255	179	179
PCAWG2279:TCGA-DX-A2IZ	SARC	Sarcoma	3652	2179	199	177	0.087319	0.0776656	-0.0897043	0.252008	0	0.311042	0.125	-0.567583	77	179	230
PCAWG2279:TCGA-BH-A0E0	BRCA_TNBC	Breast TNBC	3654	1543	53	59	0.0322581	0.0359099	-0.015832	0.0674164	0	0.25641	0.191327	-1.10637	255	77	179
PCAWG2279:PCSI_0096	PANC	Pancreatic	3662	1818	41	64	0.0213764	0.0333681	0.00447758	0.0427353	0	0.393701	0.106667	-1.2153	97	71	48
PCAWG2279:CGP_donor_1490914	BOCA	Bone	3675	1275	64	62	0.0465455	0.0450909	-0.0366546	0.0808135	0	0.293255	0.137457	-1.0117	179	153	128
PCAWG2279:ICGC_0143	PANC	Pancreatic	3675	2181	81	118	0.0355107	0.0517317	-0.00684086	0.0573921	0	0.566251	0.468262	-1.12783	97	71	48
PCAWG2279:CPCG0211	PRAD	Prostate	3690	1626	57	50	0.0330243	0.0289687	-0.0243824	0.0461266	1	0.424328	0.350672	-1.20773	179	179	140
PCAWG2279:TCGA-CW-5585	KIRC	Kidney clear cell	3691	1470	78	78	0.0496815	0.0496815	-0.0386497	0.0642182	0	0.120627	0.25047	-1.12343	122	97	66
PCAWG2279:PCSI_0352	PANC	Pancreatic	3692	1915	46	69	0.0228288	0.0342432	0.00230273	0.0356625	0	0.386598	0.474183	-1.29767	97	71	48
PCAWG2279:TCGA-G3-A25T	LIVER	Liver	3694	1466	60	79	0.0383142	0.050447	-0.0140128	0.0689276	0	0.112108	0.353982	-1.05771	179	153	128
Alexandrov507:APGI_2202	PANC	Pancreatic	3701	1796	62	90	0.0327004	0.0474683	-0.00520253	0.0810935	0	0.116686	0.232693	-1.03486	97	71	48
Broad126:PR-07-4610	PRAD	Prostate	3701	1702	45	64	0.0249723	0.0355161	-0.000925638	0.0515562	0	0.417246	0.417412	-1.16775	179	179	140
Alexandrov507:RK033_C01	LIVER	Liver	3704	1266	68	57	0.0497804	0.0417277	-0.0468111	0.0583647	0	0.230415	0.0612745	-1.15026	179	153	128
PCAWG2279:CGP_donor_GC00018	STAD	Stomach	3705	1522	85	87	0.0524044	0.0536375	-0.0404118	0.103498	0	0.213447	0.136799	-0.912539	0	255	0
PCAWG2279:TCGA-DD-A1EH	LIVER	Liver	3713	1336	27	56	0.0188022	0.0389972	0.0155125	0.0331803	0	0.233918	0.230017	-1.33097	179	153	128
PCAWG2279:TCGA-MH-A560	KIRP	Kidney papillary cell	3713	1498	56	83	0.0350438	0.0519399	-0.00565207	0.0539142	0	0.287356	0.196207	-1.19371	99	89	105
PCAWG2279:TCGA-BJ-A0ZB	THCA	Thyroid	3715	1743	111	232	0.0602279	0.125882	0.0154031	0.200174	0	0.554529	0.347947	-0.671509	161	166	209
Sanger560:PD14435a	BRCA_nonTNBC	Breast non-TNBC	3716	1878	94	136	0.0475228	0.0687563	-0.0150415	0.139209	0	0.197044	0.2414	-0.824257	255	179	179
PCAWG2279:ICGC_0066	PANC	Pancreatic	3720	1499	54	63	0.0337711	0.0393996	-0.0155197	0.0468733	0	0.22805	0.341491	-1.17837	97	71	48
PCAWG2279:CPCG0344	PRAD	Prostate	3724	1552	43	67	0.0260291	0.0405569	0.00189588	0.0275908	0	0	0.309406	-1.39034	179	179	140
PCAWG2279:CGP_donor_1691214	BOCA	Bone	3725	1917	232	196	0.115022	0.097174	-0.128373	0.305573	0	0.492958	0.36523	-0.49935	179	153	128
PCAWG2279:TCGA-AP-A052	UCEC	Endometrial	3729	1760	56	67	0.0301075	0.0360215	-0.0112043	0.0643136	0	0.59453	0.37594	-1.09127	166	0	140
PCAWG2279:AOCS-077	OV	Ovarian	3731	1938	76	80	0.0372915	0.0392542	-0.0230579	0.0827509	0	0.115607	0.156822	-1.03175	230	128	179
PCAWG2279:CPCG0040	PRAD	Prostate	3733	1494	56	67	0.0351317	0.0420326	-0.015744	0.0630559	0	0	0.31407	-1.12165	179	179	140
Alexandrov507:APGI_2119	PANC	Pancreatic	3734	1862	70	68	0.0356779	0.0346585	-0.024265	0.0484446	0	0	0.163755	-1.22927	97	71	48
PCAWG2279:PCSI_0303	PANC	Pancreatic	3734	1975	57	79	0.0274699	0.0380723	-0.00361446	0.0525582	0	0.122699	0.357325	-1.20138	97	71	48
Sanger560:PD4978a	BRCA_nonTNBC	Breast non-TNBC	3736	2130	207	258	0.0928251	0.115695	-0.0632377	0.347621	0	0.938086	0.23166	-0.440626	255	179	179
PCAWG2279:CGP_donor_1691154	BOCA	Bone	3740	1745	110	254	0.0596206	0.137669	0.0284661	0.245005	1	0.433651	0.306279	-0.583626	179	153	128
PCAWG2279:TCGA-AK-3454	KIRC	Kidney clear cell	3740	1506	51	58	0.0317559	0.0361146	-0.0145729	0.0352227	0	0.475436	0.253165	-1.28516	122	97	66
Broad126:PR-3043	PRAD	Prostate	3752	1359	31	51	0.0212474	0.0349554	0.00633585	0.0262939	0	0	0.433213	-1.3926	179	179	140
PCAWG2279:TCGA-DX-A1KW	SARC	Sarcoma	3757	1997	160	163	0.0762995	0.0777301	-0.0664988	0.198301	0	0.568643	0.0630517	-0.680453	77	179	230
PCAWG2279:OSCC-GB_012701	ORCA	Oral	3760	1944	110	251	0.053816	0.122798	0.0257847	0.247823	0	0.556882	0.572519	-0.574908	102	153	140
PCAWG2279:PCSI_0572	PANC	Pancreatic	3761	1762	75	77	0.0402793	0.0413534	-0.0272331	0.0669674	0	0.362319	0.236826	-1.06237	97	71	48
PCAWG2279:PCSI_0268	PANC	Pancreatic	3768	1964	69	86	0.0334302	0.0416667	-0.0125368	0.0814982	0	0.106383	0.265393	-1.00802	97	71	48
PCAWG2279:TCGA-AX-A06B	UCEC	Endometrial	3768	1901	78	118	0.0389805	0.0589705	-0.00688856	0.129403	1	0.330396	0.284576	-0.838529	166	0	140
Sanger560:PD4252a	BRCA_TNBC	Breast TNBC	3773	1744	53	75	0.0287419	0.0406724	-0.00368547	0.0722738	0	0.117096	0.212653	-1.06992	255	77	179
PCAWG2279:RK316	LIVER	Liver	3781	1528	60	59	0.036855	0.0362408	-0.0251548	0.0404248	0	0.387597	0.0604961	-1.27621	179	153	128
PCAWG2279:TCGA-C5-A2LT	CESC	Cervical	3781	1927	88	193	0.0434139	0.0952146	0.0200454	0.167081	0	0.431034	0.17341	-0.731733	255	179	0
PCAWG2279:PCSI_0283	PANC	Pancreatic	3789	1929	77	101	0.0379497	0.0497782	-0.0139162	0.0720327	0	0.223464	0.275786	-1.04365	97	71	48
PCAWG2279:TCGA-MO-A47R	SARC	Sarcoma	3790	1815	87	70	0.0454308	0.0365535	-0.0428512	0.0855193	0	0.354191	0.179426	-1.00632	77	179	230
Sanger560:PD11395a	BRCA_nonTNBC	Breast non-TNBC	3792	1624	71	65	0.0411833	0.037703	-0.0327819	0.0470683	0	0.249377	0.281373	-1.18785	255	179	179
Broad126:MM-0406	MM	Multiple myeloma	3796	1540	37	48	0.022561	0.0292683	-0.00210976	0.0118864	0	0	0.125313	-1.65156	128	130	51
Sanger560:PD4980a	BRCA_TNBC	Breast TNBC	3796	1552	60	93	0.0363196	0.0562954	-0.00397579	0.0853097	0	0	0.322234	-1.0204	255	77	179
Sanger560:PD13623a	BRCA_nonTNBC	Breast non-TNBC	3800	2621	234	606	0.0859978	0.222712	0.0581169	0.477617	0	1.39624	0.424448	-0.306187	255	179	179
PCAWG2279:PCSI_0175	PANC	Pancreatic	3804	1957	60	63	0.0291687	0.0306271	-0.0146271	0.0510594	0	0.234192	0.312175	-1.17577	97	71	48
PCAWG2279:TCGA-CZ-5454	KIRC	Kidney clear cell	3818	1588	66	100	0.0390995	0.0592417	-0.0068673	0.0738459	0	0.119904	0.11919	-1.02841	122	97	66
Sanger560:PD4826a	BRCA_nonTNBC	Breast non-TNBC	3818	2031	142	313	0.0666354	0.146879	0.0229451	0.324319	1	0.461437	0.616333	-0.472763	255	179	179
PCAWG2279:C0025	CRC	Colorectal	3819	1488	66	76	0.0415617	0.0478589	-0.0234207	0.0558418	0	0	0.244948	-1.17029	0	153	89
PCAWG2279:RK272	LIVER	Liver	3820	1543	74	75	0.0450396	0.0456482	-0.0329349	0.0829089	0	0.352113	0.186683	-1.02133	179	153	128
PCAWG2279:CPCG0404	PRAD	Prostate	3822	1627	60	67	0.0347423	0.0387956	-0.0181633	0.0558251	0	0.128041	0.238095	-1.12031	179	179	140
PCAWG2279:ICGC_0055	PANC	Pancreatic	3824	1816	56	77	0.0292276	0.0401879	-0.00518998	0.0644228	1	0	0.214133	-1.11959	97	71	48
Sanger560:PD18734a	BRCA_nonTNBC	Breast non-TNBC	3828	1710	79	65	0.0436464	0.0359116	-0.0397459	0.0672379	0	0.41841	0.15932	-1.07557	255	179	179
PCAWG2279:CPCG0087	PRAD	Prostate	3831	1820	65	55	0.0338542	0.0286458	-0.0264479	0.0438937	0	0.261438	0.370175	-1.2249	179	179	140
PCAWG2279:RK317	LIVER	Liver	3832	1049	51	56	0.0443864	0.048738	-0.0284735	0.0419609	0	0.163132	0.0829875	-1.24211	179	153	128
PCAWG2279:PCSI_0269	PANC	Pancreatic	3835	1835	49	63	0.025323	0.0325581	-0.00462015	0.04031	0	0.124378	0.205128	-1.28564	97	71	48
Sanger560:PD13766a	BRCA_nonTNBC	Breast non-TNBC	3837	2905	311	734	0.103494	0.24426	0.0429218	0.619215	0	0.64257	0.930713	-0.197201	255	179	179
PCAWG2279:TCGA-E2-A15K	BRCA_nonTNBC	Breast non-TNBC	3846	1910	135	209	0.0671642	0.10398	-0.0210647	0.178534	0	0.552923	0.665779	-0.70709	255	179	179
PCAWG2279:TCGA-DD-A4NA	LIVER	Liver	3847	1576	47	66	0.028043	0.0393795	-0.00351074	0.0358983	0	0	0.22309	-1.31617	179	153	128
PCAWG2279:TCGA-GM-A2DF	BRCA	Breast	3847	1927	132	102	0.0651209	0.0503207	-0.0704331	0.196397	0	0.451263	0.175953	-0.681486	255	128	128
PCAWG2279:CPCG0375	PRAD	Prostate	3851	2345	44	54	0.0179959	0.0220859	0.000294478	0.0331813	1	0	0.214869	-1.36287	179	179	140
Alexandrov507:MB101	MED	Medulloblastoma	3855	2012	51	46	0.0241477	0.0217803	-0.0129299	0.00671497	0	0.249688	0.377358	-1.72929	69	89	110
PCAWG2279:TCGA-CZ-5987	KIRC	Kidney clear cell	3855	1557	68	92	0.041038	0.055522	-0.0146578	0.0689074	0	0.353357	0.305437	-1.06828	122	97	66
PCAWG2279:TCGA-DJ-A4UT	THCA	Thyroid	3857	3245	373	1028	0.11151	0.307324	0.089154	0.839181	1	1.25945	0.944882	-0.0665698	161	166	209
PCAWG2279:TCGA-BS-A0TD	UCEC	Endometrial	3868	1974	41	40	0.0197686	0.0192864	-0.00622758	0.0283931	0	0	0.238778	-1.39716	166	0	140
Sanger560:PD24314a	BRCA_TNBC	Breast TNBC	3870	1678	43	99	0.0241845	0.0556805	0.0208931	0.0849554	0	0.223964	0.17341	-1.01204	255	77	179
PCAWG2279:C0008	CRC	Colorectal	3873	1392	59	81	0.0395442	0.0542895	-0.0127534	0.0500196	0	0.128041	0.116686	-1.18656	0	153	89
Broad126:PR-09-601	PRAD	Prostate	3876	1582	58	85	0.0344828	0.0505351	-0.00587872	0.0693486	0	0.131926	0.0616143	-1.06226	179	179	140
Broad126:BR-0008	BRCA	Breast	3880	2270	148	309	0.0624473	0.13038	0.0152405	0.286087	0	1.06383	0.33289	-0.520472	255	128	128
PCAWG2279:TCGA-BH-A18R	BRCA	Breast	3890	1788	91	110	0.0481992	0.0582627	-0.0269555	0.133709	0	0.479386	0.291375	-0.825933	255	128	128
PCAWG2279:TCGA-B9-4115	KIRP	Kidney papillary cell	3897	1387	69	91	0.0464022	0.061197	-0.0202475	0.079909	1	0.285714	0.0721501	-1.03532	99	89	105
Broad126:PR-2832	PRAD	Prostate	3898	1707	32	30	0.0177089	0.0166021	-0.00458661	0.0239158	0	0.119048	0.114877	-1.46435	179	179	140
PCAWG2279:ICGC_0007	PANC	Pancreatic	3899	2256	84	90	0.0356537	0.0382003	-0.0206723	0.0675576	0	0.330396	0.193517	-1.06124	97	71	48
PCAWG2279:TCGA-A3-3363	KIRC	Kidney clear cell	3899	1539	68	88	0.0414887	0.0536913	-0.017435	0.081063	0	0.125156	0.538721	-1.02181	122	97	66
PCAWG2279:PCSI_0132	PANC	Pancreatic	3906	2364	96	91	0.038961	0.0369318	-0.0288864	0.0639099	0	0.291262	0.243191	-1.11532	97	71	48
Broad126:BR-MEX-050	BRCA	Breast	3910	1852	69	144	0.0353484	0.0737705	0.0155389	0.106814	0	0.510204	0.185644	-0.925013	255	128	128
PCAWG2279:ICGC_0214	PANC	Pancreatic	3910	2159	101	109	0.0447101	0.0482514	-0.0296397	0.112941	0	0.19685	0.101833	-0.886879	97	71	48
PCAWG2279:CPCG0098	PRAD	Prostate	3911	1726	55	64	0.0301205	0.0350493	-0.0122037	0.0454187	0	0.661376	0.111919	-1.21036	179	179	140
Sanger560:PD5946a	BRCA_nonTNBC	Breast non-TNBC	3912	1984	80	107	0.0383877	0.0513436	-0.0132706	0.100148	0	0.098912	0.311365	-0.926843	255	179	179
PCAWG2279:TCGA-BP-4807	KIRC	Kidney clear cell	3913	1492	61	66	0.0383166	0.0414573	-0.0230075	0.0549758	0	0.5	0.166759	-1.14769	122	97	66
PCAWG2279:RK312	LIVER	Liver	3914	1433	48	65	0.0313112	0.0424005	-0.0073529	0.0485728	0	0.394737	0.117855	-1.17698	179	153	128
PCAWG2279:TCGA-IE-A4EK	SARC	Sarcoma	3915	1586	34	42	0.0201661	0.024911	-0.00143772	0.0373661	0	0.147493	0.16	-1.27659	77	179	230
PCAWG2279:TCGA-BP-4968	KIRC	Kidney clear cell	3922	1616	77	77	0.0448718	0.0448718	-0.033359	0.0606211	0	0.332226	0.166113	-1.0983	122	97	66
PCAWG2279:CPCG0341	PRAD	Prostate	3930	1532	43	49	0.026348	0.0300245	-0.00930637	0.0263045	0	0.151057	0.115607	-1.33836	179	179	140
PCAWG2279:PCSI_0457	PANC	Pancreatic	3930	2016	83	68	0.039225	0.0321361	-0.0342363	0.0509406	0	0.122399	0.639764	-1.18376	97	71	48
PCAWG2279:PCSI_0228	PANC	Pancreatic	3933	2017	51	67	0.0240907	0.0316486	-0.0029419	0.0452533	0	0	0.240964	-1.20893	97	71	48
PCAWG2279:TCGA-BR-6564	STAD	Stomach	3934	2012	105	174	0.0497159	0.0823864	-0.00601705	0.166191	0	0.0886525	0.055371	-0.741231	0	255	0
PCAWG2279:TCGA-EK-A2PK	CESC	Cervical	3938	2220	82	182	0.0353448	0.0784483	0.0202241	0.126724	0	0.199005	0.41301	-0.844614	255	179	0
PCAWG2279:PCSI_0504	PANC	Pancreatic	3940	2018	86	81	0.0406043	0.0382436	-0.0310255	0.0744384	0	0.437159	0.461775	-1.04885	97	71	48
Sanger560:PD5930a	BRCA_TNBC	Breast TNBC	3946	1813	125	116	0.0653424	0.0606377	-0.0605813	0.188273	0	0.0940734	0.3003	-0.698529	255	77	179
Sanger560:PD24335a	BRCA_nonTNBC	Breast non-TNBC	3948	2213	112	153	0.048422	0.0661479	-0.0195383	0.155227	0	0.277264	0.206079	-0.777168	255	179	179
PCAWG2279:PCSI_0404	PANC	Pancreatic	3949	2199	61	55	0.0265333	0.0239234	-0.0157964	0.0404158	0	0.222717	0.186916	-1.25411	97	71	48
Alexandrov507:PD7431a	BRCA	Breast	3950	2496	223	471	0.0859014	0.181433	0.0170401	0.455242	1	0.966921	0.15186	-0.327498	255	128	128
PCAWG2279:TCGA-CR-6482	HNSC	Head and neck	3950	2332	136	354	0.055921	0.145559	0.044125	0.291115	0	0.760456	0.407214	-0.513104	0	0	255
Sanger560:PD13424a	BRCA_nonTNBC	Breast non-TNBC	3954	1951	88	91	0.0429059	0.0443686	-0.0297338	0.0959782	0	0.523013	0.256937	-0.973446	255	179	179
PCAWG2279:A12-0020_CRUK_PC_0020	PRAD	Prostate	3963	1831	62	64	0.0321077	0.0331434	-0.0182828	0.0518787	0	0.46083	0.15949	-1.15365	179	179	140
PCAWG2279:ICGC_0025	PANC	Pancreatic	3966	1996	89	103	0.0424618	0.0491412	-0.0240286	0.0962099	0	0.306748	0.1619	-0.96247	97	71	48
Sanger560:PD23577a	BRCA_TNBC	Breast TNBC	3970	1596	59	96	0.0347877	0.0566038	-0.000450472	0.0850123	0	0.266312	0.344234	-0.982953	255	77	179
PCAWG2279:TCGA-A2-A04X	BRCA_nonTNBC	Breast non-TNBC	3972	3046	328	833	0.104259	0.264781	0.061836	0.68297	1	1.03245	0.640342	-0.157773	255	179	179
Broad126:BR-MEX-123	BRCA	Breast	3974	2060	82	96	0.037963	0.0444444	-0.0192778	0.0771007	0	0.312826	0.265111	-1.05546	255	128	128
PCAWG2279:TCGA-24-0982	OV	Ovarian	3980	2039	80	89	0.0374007	0.0416082	-0.0209332	0.0837974	0	0.442968	0.147275	-1.02374	230	128	179
PCAWG2279:TCGA-AP-A05D	UCEC	Endometrial	3988	1858	59	79	0.0301328	0.0403473	-0.00693156	0.0630014	0	0.223214	0.0505051	-1.10418	166	0	140
PCAWG2279:PCSI_0104	PANC	Pancreatic	3992	2205	72	75	0.0312364	0.032538	-0.0170586	0.068237	0	0.331858	0.291971	-1.09274	97	71	48
PCAWG2279:TCGA-DX-A3U7	SARC	Sarcoma	4001	1770	121	118	0.0647059	0.0631016	-0.0567807	0.176195	0	0.283822	0.184957	-0.707897	77	179	230
Alexandrov507:APGI_2051	PANC	Pancreatic	4002	1733	55	76	0.0300055	0.0414621	-0.00554937	0.0519183	0	0.233372	0.395034	-1.17588	97	71	48
PCAWG2279:TCGA-64-1680	LUAD	Lung adenocarcinoma	4008	2173	104	268	0.0457545	0.117906	0.0378214	0.203567	0	1.02201	0.344432	-0.6672	179	26	0
Sanger560:PD11816a	BRCA_nonTNBC	Breast non-TNBC	4011	2292	147	388	0.0614548	0.162207	0.0491522	0.342869	0	0.612745	0.0675676	-0.452072	255	179	179
PCAWG2279:0078_CRUK_PC_0078	PRAD	Prostate	4017	1711	55	75	0.03037	0.0414136	-0.00636334	0.0461733	0	0.127551	0.377562	-1.18841	179	179	140
PCAWG2279:RK105	LIVER	Liver	4022	1674	36	44	0.0202931	0.0248027	-0.00181285	0.0210173	0	0	0.110803	-1.48833	179	153	128
Sanger560:PD8979a	BRCA_nonTNBC	Breast non-TNBC	4037	1995	124	112	0.0591885	0.0534606	-0.0548353	0.117149	0	0.687623	0.22805	-0.874227	255	179	179
Alexandrov507:MB81	MED	Medulloblastoma	4040	2034	37	48	0.0173383	0.022493	0.00208247	0.0070758	0	0	0.178971	-1.62922	69	89	110
PCAWG2279:PCSI_0337	PANC	Pancreatic	4045	2107	73	83	0.0330766	0.0376076	-0.0158532	0.0703845	0	0.215983	0.348606	-1.06824	97	71	48
Sanger560:PD5960a	BRCA_nonTNBC	Breast non-TNBC	4045	1722	89	90	0.0488474	0.0493963	-0.0371833	0.0958656	0	0.445931	0.329309	-0.94274	255	179	179
PCAWG2279:PCSI_0044	PANC	Pancreatic	4046	1876	63	77	0.0318826	0.0389676	-0.0119858	0.0575657	0	0.209864	0.248262	-1.14222	97	71	48
Sanger560:PD8977a	BRCA_nonTNBC	Breast non-TNBC	4046	2099	59	72	0.0268304	0.0327422	-0.00760164	0.0529331	0	0.938967	0.247402	-1.16275	255	179	179
PCAWG2279:ICGC_0031	PANC	Pancreatic	4049	2181	90	146	0.0394564	0.064007	-0.00285138	0.100202	0	0.494071	0	-0.938701	97	71	48
PCAWG2279:TCGA-HB-A5W3	SARC	Sarcoma	4049	1795	78	101	0.041161	0.0532982	-0.0171398	0.106325	0	0.326797	0.171723	-0.904262	77	179	230
PCAWG2279:TCGA-AP-A0LH	UCEC	Endometrial	4052	1884	73	81	0.0367944	0.0408266	-0.0204415	0.06846	0	0.111359	0.107181	-1.08743	166	0	140
PCAWG2279:TCGA-13-0912	OV	Ovarian	4057	1798	65	58	0.0342466	0.0305585	-0.0253593	0.0544321	0	0.368098	0.299551	-1.13596	230	128	179
PCAWG2279:ICGC_0456	PANC	Pancreatic	4062	1453	40	37	0.0257566	0.0238249	-0.014264	0.010502	0	0	0.179964	-1.59902	97	71	48
PCAWG2279:PCSI_0473	PANC	Pancreatic	4064	2217	79	99	0.0340958	0.0427277	-0.0128735	0.0732497	0	0.328228	0.232234	-1.07884	97	71	48
PCAWG2279:PCSI_0340	PANC	Pancreatic	4068	2286	107	115	0.0448449	0.0481978	-0.0299765	0.118314	0	0.18018	0.35	-0.871598	97	71	48
Sanger560:PD9572a	BRCA_nonTNBC	Breast non-TNBC	4083	2302	151	334	0.0628643	0.139051	0.0230358	0.377997	1	0.531601	0.0728332	-0.407382	255	179	179
PCAWG2279:TCGA-CH-5750	PRAD	Prostate	4085	1882	61	81	0.030777	0.0408678	-0.00776387	0.0582605	0	0.118343	0.252016	-1.11051	179	179	140
Sanger560:PD5956a	BRCA_nonTNBC	Breast non-TNBC	4085	1659	81	71	0.0460489	0.0403638	-0.0403388	0.0566743	0	0.301811	0.245339	-1.12331	255	179	179
PCAWG2279:TCGA-BS-A0TG	UCEC	Endometrial	4089	2131	57	62	0.0255491	0.0277902	-0.00986284	0.0456846	0	0.224215	0.263389	-1.22031	166	0	140
Sanger560:PD11760a	BRCA_nonTNBC	Breast non-TNBC	4091	1795	67	62	0.0353562	0.0327177	-0.0255303	0.0358364	0	0.202429	0.0935891	-1.25974	255	179	179
PCAWG2279:TCGA-BP-4977	KIRC	Kidney clear cell	4093	1802	54	72	0.0283912	0.0378549	-0.00576656	0.0443684	0	0.241838	0.14549	-1.24799	122	97	66
PCAWG2279:AOCS-059	OV	Ovarian	4098	2034	76	89	0.0356139	0.0417057	-0.0170834	0.0807702	0	0	0.37797	-1.01518	230	128	179
Sanger560:PD13608a	BRCA_nonTNBC	Breast non-TNBC	4107	2757	230	574	0.080504	0.20091	0.0478516	0.498557	1	0.805306	0.482315	-0.290328	255	179	179
Sanger560:PD13630a	BRCA_nonTNBC	Breast non-TNBC	4107	2459	188	391	0.0734662	0.152794	0.014515	0.371916	0	0.835655	0.401875	-0.414832	255	179	179
PCAWG2279:TCGA-AX-A1CI	UCEC	Endometrial	4114	2054	44	62	0.0204271	0.0287837	0.00188672	0.0301418	0	0.116144	0.224115	-1.37761	166	0	140
Alexandrov507:4158726	DLBCL	Diffuse large B-cell lymphoma	4121	1536	54	47	0.0330073	0.0287286	-0.0245868	0.0152439	0	0	0.236686	-1.57379	84	77	115
PCAWG2279:TCGA-DX-A3LT	SARC	Sarcoma	4122	2027	152	149	0.0714622	0.0700517	-0.0640188	0.120327	0	0.362647	0.163755	-0.87582	77	179	230
PCAWG2279:PCSI_0074	PANC	Pancreatic	4128	2242	86	67	0.0367208	0.028608	-0.0325056	0.0577806	0	0.292969	0.421941	-1.12274	97	71	48
PCAWG2279:TCGA-DU-5874	LGG	Glioma low-grade	4135	2347	51	61	0.0208418	0.0249285	-0.0028394	0.0127316	0	0.131752	0.278422	-1.56823	140	89	102
PCAWG2279:TCGA-BA-A4IH	HNSC	Head and neck	4142	2662	207	454	0.0749457	0.164374	0.0229877	0.391861	0	0.955921	0.38961	-0.388267	0	0	255
PCAWG2279:CPCG0340	PRAD	Prostate	4144	1869	58	55	0.0294566	0.027933	-0.0179259	0.0283492	0	0.263505	0.245218	-1.31885	179	179	140
PCAWG2279:ICGC_0535	PANC	Pancreatic	4161	1980	91	108	0.04375	0.0519231	-0.0239519	0.100212	0	0	0.229621	-0.940343	97	71	48
PCAWG2279:CPCG0233	PRAD	Prostate	4163	1688	88	84	0.049217	0.0469799	-0.0403758	0.0914485	0	0.686499	0.248447	-0.970889	179	179	140
PCAWG2279:TCGA-19-2624	GBM	Glioblastoma multiforme	4171	2413	42	44	0.0167131	0.0175089	-0.00158854	0.018921	0	0.135501	0.288066	-1.50896	138	112	92
PCAWG2279:ICGC_0501	PANC	Pancreatic	4172	1999	84	88	0.0400191	0.0419247	-0.0261153	0.0400264	0	0.212993	0.245218	-1.27427	97	71	48
PCAWG2279:PCSI_0239	PANC	Pancreatic	4172	2229	100	99	0.0429369	0.0425075	-0.0316599	0.101473	0	0.280374	0.293399	-0.926546	97	71	48
PCAWG2279:TCGA-DX-A3LS	SARC	Sarcoma	4173	2357	223	212	0.0907611	0.0862841	-0.0883142	0.266167	0	0.339674	0.171135	-0.553242	77	179	230
PCAWG2279:C0099	CRC	Colorectal	4177	1765	82	89	0.0439678	0.0477212	-0.0286113	0.0651696	0	0.443459	0.219539	-1.08992	0	153	89
PCAWG2279:MBRep_T27	PBCA	Brain pediatric	4179	1764	51	43	0.0273605	0.0230687	-0.0183884	0.0394039	0	0.117647	0.352423	-1.24454	153	128	51
Alexandrov507:PD4198a	BRCA	Breast	4180	1982	131	252	0.0629203	0.121038	0.0049049	0.212994	1	0.603318	0.523903	-0.646737	255	128	128
Broad126:PR-09-3983	PRAD	Prostate	4180	1913	232	161	0.115251	0.0799801	-0.146047	0.244107	1	0.306513	0.344353	-0.593481	179	179	140
PCAWG2279:RK153	LIVER	Liver	4180	1057	43	61	0.0371651	0.0527226	-0.00932411	0.038624	0	0.162866	0.230415	-1.24659	179	153	128
PCAWG2279:PCSI_0073	PANC	Pancreatic	4184	2421	79	81	0.0313368	0.0321301	-0.0176771	0.039207	0	0.10661	0.35057	-1.26588	97	71	48
PCAWG2279:ICGC_0365	PANC	Pancreatic	4186	1978	86	171	0.0413859	0.0822907	0.0113802	0.117018	0	0.369686	0.236267	-0.881783	97	71	48
PCAWG2279:0064_CRUK_PC_0064	PRAD	Prostate	4188	2059	62	68	0.028717	0.0314961	-0.0128096	0.0397636	0	0.253165	0.286123	-1.24944	179	179	140
PCAWG2279:CPCG0121	PRAD	Prostate	4191	1933	58	67	0.0285293	0.0329562	-0.0109552	0.0417973	0	0.244499	0.339641	-1.25795	179	179	140
PCAWG2279:TCGA-C8-A130	BRCA	Breast	4192	2083	139	201	0.0636738	0.0920751	-0.02564	0.219479	0	0.336927	0.218103	-0.622848	255	128	128
Alexandrov507:PD4968a	BRCA	Breast	4206	2328	174	306	0.0716639	0.12603	-0.00846458	0.2063	0	0.967519	0.0608643	-0.661629	255	128	128
PCAWG2279:PCSI_0302	PANC	Pancreatic	4206	2233	58	72	0.0248607	0.0308616	-0.00534591	0.0294393	0	0.116279	0.138376	-1.32609	97	71	48
PCAWG2279:TCGA-61-2000	OV	Ovarian	4208	1855	71	96	0.0363171	0.0491049	-0.0111611	0.0824049	0	0.330396	0.45045	-1.00554	230	128	179
Sanger560:PD9756a	BRCA_nonTNBC	Breast non-TNBC	4212	2981	272	726	0.088283	0.235638	0.0662434	0.599307	1	0.928074	0.562852	-0.208493	255	179	179
PCAWG2279:CPCG0364	PRAD	Prostate	4218	1840	73	73	0.0376289	0.0376289	-0.0253918	0.0553836	0	0.217155	0.299551	-1.17443	179	179	140
PCAWG2279:TCGA-AR-A1AY	BRCA_TNBC	Breast TNBC	4223	2100	111	88	0.0504546	0.04	-0.0499546	0.115806	0	0.198216	0.210859	-0.881486	255	77	179
PCAWG2279:TCGA-CJ-4639	KIRC	Kidney clear cell	4226	1685	76	83	0.042577	0.0464986	-0.0269132	0.0568657	0	0.114155	0.0550358	-1.16497	122	97	66
Alexandrov507:PD4959a	BRCA	Breast	4234	1642	71	73	0.0407578	0.0419059	-0.0276854	0.0704988	0	0.240385	0.055371	-1.07152	255	128	128
PCAWG2279:TCGA-24-1552	OV	Ovarian	4235	1993	83	86	0.039656	0.0410893	-0.0261882	0.0724238	0	0.54054	0.19802	-1.07367	230	128	179
PCAWG2279:TCGA-B2-4102	KIRC	Kidney clear cell	4241	1670	63	97	0.0355932	0.0548023	-0.0039435	0.0589459	0	0.229885	0.323974	-1.12329	122	97	66
PCAWG2279:C0057	CRC	Colorectal	4243	1742	71	79	0.0385451	0.0428882	-0.0220565	0.0611187	0	0.311526	0.269542	-1.09982	0	153	89
PCAWG2279:TCGA-EX-A1H5	CESC	Cervical	4244	2512	111	232	0.0424962	0.0888208	0.0155789	0.156812	0	0.755668	0.150527	-0.757468	255	179	0
PCAWG2279:PCSI_0233	PANC	Pancreatic	4247	2149	73	68	0.0324589	0.0302357	-0.021928	0.0634739	0	0.201816	0.422734	-1.13385	97	71	48
PCAWG2279:TCGA-A2-A0D4	BRCA_nonTNBC	Breast non-TNBC	4253	1865	96	108	0.048855	0.0549618	-0.0316336	0.124601	0	0.27027	0.214248	-0.843203	255	179	179
PCAWG2279:TCGA-05-5429	LUAD	Lung adenocarcinoma	4261	2135	91	93	0.0407159	0.0416107	-0.0278926	0.103018	0	0.0956938	0.316122	-0.935964	179	26	0
PCAWG2279:ICGC_0502	PANC	Pancreatic	4267	2455	91	88	0.0356164	0.0344423	-0.0243522	0.0903355	1	0.195122	0.541272	-0.977585	97	71	48
Sanger560:PD8615a	BRCA_nonTNBC	Breast non-TNBC	4270	2820	238	600	0.0815069	0.20548	0.0503151	0.5244	1	0.822669	0.227618	-0.268439	255	179	179
PCAWG2279:TCGA-AR-A24Z	BRCA_nonTNBC	Breast non-TNBC	4271	2027	93	124	0.0437235	0.0582981	-0.0175214	0.0822567	0	0.08726	0.300752	-1.02397	255	179	179
Alexandrov507:PD3905a	BRCA	Breast	4272	1842	129	174	0.0664264	0.0895983	-0.033897	0.203048	0	0.84674	0.181159	-0.66355	255	128	128
Sanger560:PD18189a	BRCA_nonTNBC	Breast non-TNBC	4272	2123	158	238	0.0710751	0.107063	-0.0261952	0.203121	0	0.83045	0.333333	-0.667838	255	179	179
Broad126:CLL-JE	CLL	Chronic lymphocytic leukemia	4276	1390	36	34	0.0241611	0.0228188	-0.0119195	1.12171e-15	0	0.310559	0.189274	-1.9448	128	102	128
PCAWG2279:EOPC-037	EOPC	Prostate early onset	4282	2258	62	86	0.0262935	0.0364716	-0.0027447	0.0730323	0	0.20141	0.175362	-1.05682	179	179	140
PCAWG2279:ICGC_0312	PANC	Pancreatic	4286	2256	78	109	0.033107	0.0462649	-0.00725976	0.0728856	0	0.095511	0.140449	-1.06989	97	71	48
PCAWG2279:C0043	CRC	Colorectal	4289	1594	53	81	0.0312869	0.0478158	-0.00188666	0.0437024	0	0.235294	0.15625	-1.20098	0	153	89
PCAWG2279:0091_CRUK_PC_0091	PRAD	Prostate	4299	1809	101	111	0.0529073	0.0581456	-0.0369597	0.0958347	0	0.322234	0.220507	-0.96252	179	179	140
PCAWG2279:TCGA-DV-5566	KIRC	Kidney clear cell	4300	1790	68	93	0.0359788	0.0492064	-0.0103492	0.0531814	0	0.103734	0.144858	-1.16504	122	97	66
PCAWG2279:EOPC-041	EOPC	Prostate early onset	4301	1866	70	65	0.0356053	0.0330621	-0.0257091	0.070955	0	0	0.301205	-1.07316	179	179	140
Sanger560:PD4836a	BRCA_TNBC	Breast TNBC	4303	2080	107	118	0.0490826	0.0541284	-0.032945	0.130512	0	0.571973	0.204708	-0.840893	255	77	179
PCAWG2279:TCGA-A4-A4ZT	KIRP	Kidney papillary cell	4307	1612	73	107	0.0426402	0.0625	-0.0110444	0.0704835	0	0.347222	0.245549	-1.05781	99	89	105
PCAWG2279:ICGC_0417	PANC	Pancreatic	4316	2040	59	51	0.0275701	0.0238318	-0.0180654	0.0415585	1	0.110011	0.237192	-1.25291	97	71	48
PCAWG2279:CPCG0201	PRAD	Prostate	4323	1512	47	59	0.0291563	0.0366005	-0.00862779	0.0330359	0	0.124688	0.10352	-1.30961	179	179	140
PCAWG2279:TCGA-AL-3473	KIRP	Kidney papillary cell	4325	1692	71	87	0.0396205	0.0485491	-0.018654	0.0640824	0	0.114679	0.22805	-1.1212	99	89	105
Sanger560:PD11358a	BRCA_nonTNBC	Breast non-TNBC	4327	2758	211	515	0.0738279	0.180196	0.0411574	0.30335	0	1.4218	0.559701	-0.492651	255	179	179
PCAWG2279:ICGC_0206	PANC	Pancreatic	4336	2201	63	83	0.0273794	0.0360713	-0.00542547	0.0504023	0	0.103842	0.13655	-1.17378	97	71	48
PCAWG2279:CPCG0266	PRAD	Prostate	4337	1975	39	67	0.0187952	0.0322892	0.00881928	0.0344585	0	0	0.238322	-1.32306	179	179	140
PCAWG2279:ICGC_0412	PANC	Pancreatic	4346	2581	92	75	0.0343156	0.0279746	-0.028088	0.0655418	0	0.193237	0.333333	-1.09312	97	71	48
PCAWG2279:PCSI_0345	PANC	Pancreatic	4346	2240	101	98	0.0431624	0.0418803	-0.0327607	0.106517	0	0.175131	0.476872	-0.930721	97	71	48
Broad126:PR-03-3125	PRAD	Prostate	4353	1936	47	62	0.0230845	0.0304519	-0.00202554	0.0327114	0	0.250941	0.150981	-1.28079	179	179	140
Broad126:PR-08-556	PRAD	Prostate	4355	1922	85	97	0.0420376	0.0479723	-0.0243066	0.110463	0	0.294695	0.11534	-0.913143	179	179	140
Sanger560:PD13622a	BRCA_TNBC	Breast TNBC	4355	1833	48	55	0.0248319	0.0284532	-0.00769374	0.031135	0	0.214823	0.402324	-1.32818	255	77	179
PCAWG2279:ICGC_0124	PANC	Pancreatic	4357	2245	76	80	0.0324094	0.0341151	-0.0179446	0.0596415	0	0.31185	0.277392	-1.10232	97	71	48
PCAWG2279:TCGA-AP-A053	UCEC	Endometrial	4359	2148	81	76	0.036032	0.0338078	-0.0258594	0.0671855	0	0.191388	0.363141	-1.07015	166	0	140
Sanger560:PD14437a	BRCA_nonTNBC	Breast non-TNBC	4363	2005	103	131	0.0489311	0.0622328	-0.0245226	0.134045	1	0.263389	0.373533	-0.813943	255	179	179
PCAWG2279:PCSI_0224	PANC	Pancreatic	4367	2349	76	68	0.0310331	0.0277664	-0.021403	0.0399034	0	0.21164	0.479512	-1.26394	97	71	48
PCAWG2279:C0029	CRC	Colorectal	4369	1822	77	92	0.0400624	0.0478668	-0.0202643	0.076983	0	0.0980392	0.212202	-1.0518	0	153	89
PCAWG2279:C0036	CRC	Colorectal	4371	1844	69	92	0.0354938	0.0473251	-0.0112119	0.0505434	0	0.216685	0.391965	-1.16992	0	153	89
Broad126:TCGA-04-1371	OV	Ovarian	4384	1628	45	63	0.0260417	0.0364583	-0.00222917	0.0508902	0	0.124844	0.413467	-1.20747	230	128	179
PCAWG2279:PCSI_0508	PANC	Pancreatic	4384	2522	57	53	0.0217391	0.0202136	-0.0094386	0.0246047	0	0.225225	0.321932	-1.43618	97	71	48
PCAWG2279:ICGC_0217	PANC	Pancreatic	4385	2399	135	132	0.0540216	0.0528211	-0.0446242	0.124029	0	0.257511	0.351582	-0.871952	97	71	48
PCAWG2279:C0034	CRC	Colorectal	4386	1765	63	97	0.0337802	0.0520107	-0.00292761	0.0516364	0	0	0.342298	-1.19651	0	153	89
PCAWG2279:TCGA-IW-A3M5	SARC	Sarcoma	4392	2128	77	98	0.0345601	0.0439856	-0.0125907	0.103262	0	0.295276	0.193517	-0.938386	77	179	230
PCAWG2279:C0004	CRC	Colorectal	4399	1706	54	63	0.0299003	0.0348837	-0.011907	0.0252406	0	0	0.278241	-1.40923	0	153	89
Broad126:PR-08-4154	PRAD	Prostate	4400	1947	62	83	0.0302882	0.0405471	-0.00705813	0.065801	0	0.11236	0.0531632	-1.10152	179	179	140
PCAWG2279:AOCS-169	OV	Ovarian	4401	2030	72	84	0.0338028	0.0394366	-0.0155493	0.056098	0	0.430571	0.232775	-1.13648	230	128	179
PCAWG2279:CGP_donor_GC00014	STAD	Stomach	4406	1730	47	49	0.0256831	0.026776	-0.0111585	0.0252639	0	0.228571	0.101061	-1.40576	0	255	0
PCAWG2279:TCGA-MH-A562	KIRP	Kidney papillary cell	4418	1682	62	80	0.0347924	0.0448934	-0.0121706	0.0513546	0	0.121065	0.181488	-1.17937	99	89	105
PCAWG2279:TCGA-06-5411	GBM	Glioblastoma multiforme	4420	2199	40	51	0.0173989	0.0221836	0.00164593	0.0172389	0	0.131234	0.130095	-1.45256	138	112	92
PCAWG2279:TCGA-B6-A0RU	BRCA_TNBC	Breast TNBC	4439	1931	91	96	0.0448055	0.0472674	-0.0308242	0.115266	0	0.0961538	0.195982	-0.873886	255	77	179
PCAWG2279:ITNET-1320	PANC	Pancreatic	4441	1691	70	86	0.0390843	0.0480179	-0.0180592	0.0611376	0	0.33557	0.097229	-1.09217	97	71	48
Alexandrov507:RK069_C01	LIVER	Liver	4442	1876	61	85	0.0308705	0.0430162	-0.00581174	0.0476209	0	0.107759	0.288323	-1.17992	179	153	128
Alexandrov507:RK036_C01	LIVER	Liver	4448	1255	41	54	0.0302583	0.0398524	-0.00769004	0.028469	0	0.275482	0.190235	-1.35326	179	153	128
Sanger560:PD8965a	BRCA_TNBC	Breast TNBC	4451	2077	141	271	0.064768	0.124483	0.00447037	0.229672	1	0.421053	0.244349	-0.612257	255	77	179
PCAWG2279:TCGA-A2-A0D1	BRCA	Breast	4452	2821	233	328	0.0797672	0.11229	-0.0392208	0.272116	0	0.650888	0.337838	-0.543958	255	128	128
PCAWG2279:PCSI_0240	PANC	Pancreatic	4455	2619	77	102	0.0283192	0.0375138	-0.0059566	0.0688108	0	0.0951475	0.334448	-1.09844	97	71	48
Alexandrov507:4175837	DLBCL	Diffuse large B-cell lymphoma	4462	1461	36	53	0.0230621	0.0339526	0.0015221	0.00940647	0	0.152439	0.198413	-1.66566	84	77	115
PCAWG2279:CGP_donor_1691213	BOCA	Bone	4463	2277	256	202	0.107699	0.0849811	-0.125186	0.271119	0	0.519818	0.31407	-0.549145	179	153	128
PCAWG2279:ICGC_0020	PANC	Pancreatic	4464	2604	75	77	0.0277367	0.0284763	-0.0137707	0.0514266	0	0.3	0.251362	-1.17838	97	71	48
PCAWG2279:TCGA-EK-A2R9	CESC	Cervical	4466	3014	176	388	0.0565189	0.124599	0.0219088	0.270001	0	0.53223	0.494315	-0.547981	255	179	0
PCAWG2279:PCSI_0170	PANC	Pancreatic	4471	2443	76	90	0.029886	0.0353913	-0.0113692	0.0570935	0	0	0.310559	-1.13922	97	71	48
Broad126:TCGA-16-1460	GBM	Glioblastoma multiforme	4474	1628	23	52	0.0133102	0.0300926	0.0181412	0.0510113	0	0.260417	0.493522	-1.15315	138	112	92
Alexandrov507:HX25T	LIVER	Liver	4477	1779	92	85	0.0489622	0.0452368	-0.0415838	0.0880803	0	0.284091	0.392817	-0.990346	179	153	128
PCAWG2279:EOPC-031	EOPC	Prostate early onset	4478	2150	61	49	0.0271111	0.0217778	-0.0191556	0.0505353	0	0.30896	0.171969	-1.16348	179	179	140
PCAWG2279:TCGA-BG-A18C	UCEC	Endometrial	4482	1893	75	79	0.0376317	0.0396387	-0.0233879	0.0794326	0	0	0.097704	-1.03787	166	0	140
Broad126:PR-1701	PRAD	Prostate	4484	1845	50	59	0.0257069	0.0303342	-0.00765039	0.05513	0	0.0904977	0.598086	-1.13112	179	179	140
PCAWG2279:TCGA-E2-A1LK	BRCA_TNBC	Breast TNBC	4489	2451	80	96	0.0313602	0.0376323	-0.0122242	0.0773769	1	0.103734	0.441306	-1.0532	255	77	179
Sanger560:PD11464a	BRCA_nonTNBC	Breast non-TNBC	4497	3229	329	746	0.0988285	0.224091	0.0325515	0.630199	1	0.889996	0.415628	-0.189488	255	179	179
Sanger560:PD24303a	BRCA_TNBC	Breast TNBC	4500	2005	148	156	0.0703088	0.0741093	-0.0575392	0.208413	1	0.414938	0.11534	-0.644222	255	77	179
PCAWG2279:PCSI_0357	PANC	Pancreatic	4508	2284	83	138	0.0348154	0.0578859	0.00077349	0.0924895	0	0.262238	0.237756	-0.957233	97	71	48
Sanger560:PD13311a	BRCA_TNBC	Breast TNBC	4510	1692	68	84	0.0379464	0.046875	-0.0168125	0.0865764	0	0	0.416884	-0.996282	255	77	179
PCAWG2279:CGP_donor_GC00046	STAD	Stomach	4517	1322	63	75	0.0443038	0.0527426	-0.0242954	0.0467246	0	0	0.213068	-1.20718	0	255	0
PCAWG2279:TCGA-09-2045	OV	Ovarian	4517	1709	64	62	0.0353787	0.0342731	-0.0240221	0.037753	0	0	0.0457876	-1.26262	230	128	179
PCAWG2279:C0016	CRC	Colorectal	4520	1940	84	102	0.0411765	0.05	-0.0204706	0.0642642	0	0	0.431241	-1.07923	0	153	89
PCAWG2279:TCGA-A8-A07I	BRCA_nonTNBC	Breast non-TNBC	4520	2529	136	186	0.0517307	0.0707493	-0.0218851	0.156706	0	0.623539	0.139211	-0.768109	255	179	179
PCAWG2279:PCSI_0312	PANC	Pancreatic	4524	2445	55	63	0.021611	0.0247544	-0.00462868	0.034949	0	0	0.294861	-1.26951	97	71	48
Sanger560:PD14460a	BRCA_nonTNBC	Breast non-TNBC	4524	3441	328	840	0.0926292	0.237221	0.0586998	0.596289	0	1.15103	0.841751	-0.216538	255	179	179
PCAWG2279:ITNET-0813	PANC	Pancreatic	4527	1978	91	119	0.0437921	0.0572666	-0.0186968	0.0708744	0	0.102669	0.353714	-1.08028	97	71	48
PCAWG2279:ICGC_0141	PANC	Pancreatic	4539	2210	62	90	0.0268398	0.038961	-0.0014026	0.0657069	0	0.194742	0.389442	-1.06832	97	71	48
PCAWG2279:TCGA-A8-A08S	BRCA	Breast	4541	2160	99	140	0.0438053	0.0619469	-0.0140442	0.100461	0	0.446827	0.196271	-0.948793	255	128	128
PCAWG2279:ICGC_0313	PANC	Pancreatic	4543	2578	88	108	0.0328603	0.0403286	-0.0126781	0.0535159	0	0.093633	0.159109	-1.1914	97	71	48
PCAWG2279:OSCC-GB_012601	ORCA	Oral	4544	2910	207	503	0.0687708	0.16711	0.038691	0.383835	0	0.757217	0.50905	-0.394714	102	153	140
Sanger560:PD4255a	BRCA_TNBC	Breast TNBC	4554	1790	65	88	0.0343915	0.0465609	-0.00966138	0.0734525	0	0.272232	0.04914	-1.06631	255	77	179
Sanger560:PD14457a	BRCA_nonTNBC	Breast non-TNBC	4567	2158	109	102	0.0482728	0.0451727	-0.0402002	0.0618249	0	0.234009	0.352889	-1.09536	255	179	179
PCAWG2279:TCGA-B6-A0X5	BRCA_nonTNBC	Breast non-TNBC	4571	1990	101	129	0.0483254	0.0617225	-0.0237608	0.119572	0	0.429799	0.226655	-0.866362	255	179	179
PCAWG2279:TCGA-AK-3455	KIRC	Kidney clear cell	4572	1858	83	107	0.0423902	0.0546476	-0.0183718	0.052586	0	0.105042	0.245821	-1.17761	122	97	66
PCAWG2279:A31-0018_CRUK_PC_0018	PRAD	Prostate	4577	2102	72	80	0.0326975	0.0363306	-0.0163342	0.0567468	0	0.298805	0.181159	-1.13657	179	179	140
Sanger560:PD7249a	BRCA_nonTNBC	Breast non-TNBC	4584	2698	243	500	0.0868478	0.178699	0.0123188	0.421799	1	0.861656	0.198151	-0.35521	255	179	179
PCAWG2279:PCSI_0528	PANC	Pancreatic	4587	2598	99	95	0.0366939	0.0352113	-0.0258458	0.0749658	0	0.371402	0.297493	-1.04853	97	71	48
Sanger560:PD6413a	BRCA_TNBC	Breast TNBC	4588	2201	164	272	0.0712734	0.118209	-0.0154646	0.260373	0	0.484429	0.0550358	-0.565526	255	77	179
PCAWG2279:ICGC_0433	PANC	Pancreatic	4589	1912	65	97	0.0323062	0.0482107	-0.00363221	0.0618286	0	0.0878735	0.219298	-1.0949	97	71	48
Alexandrov507:PD6719a	BRCA	Breast	4593	1904	68	66	0.0339321	0.0329341	-0.0223233	0.0694538	0	0	0.0931532	-1.07256	255	128	128
Sanger560:PD13620a	BRCA_nonTNBC	Breast non-TNBC	4598	2137	94	78	0.0420206	0.0348681	-0.0373751	0.0848461	0	0.646353	0.374883	-0.980707	255	179	179
PCAWG2279:ICGC_0199	PANC	Pancreatic	4615	2167	94	80	0.0414645	0.0352889	-0.0357865	0.0660674	0	0.2002	0.137049	-1.0774	97	71	48
PCAWG2279:ICGC_0486	PANC	Pancreatic	4615	2455	58	69	0.0227006	0.0270059	-0.00466536	0.0391211	0	0.10352	0.324281	-1.30681	97	71	48
PCAWG2279:ICGC_0053	PANC	Pancreatic	4622	2496	94	81	0.0362096	0.0312018	-0.0288382	0.0746851	0	0.0886525	0.258176	-1.05174	97	71	48
Alexandrov507:APGI_1956	PANC	Pancreatic	4625	2075	59	65	0.0271264	0.0298851	-0.0110805	0.0299844	0	0.119904	0.323326	-1.31963	97	71	48
PCAWG2279:TCGA-CN-4737	HNSC	Head and neck	4627	2403	135	173	0.0539353	0.0691171	-0.028147	0.134464	0	0.4	0.282353	-0.830006	0	0	255
PCAWG2279:ICGC_0212	PANC	Pancreatic	4634	2251	65	81	0.0276478	0.0344534	-0.00760698	0.0558736	1	0.380228	0.401786	-1.17289	97	71	48
Sanger560:PD13760a	BRCA_nonTNBC	Breast non-TNBC	4634	2095	135	230	0.0615034	0.104784	-0.00837358	0.220967	0	0.294985	0.0544366	-0.630051	255	179	179
Broad126:TCGA-13-0725	OV	Ovarian	4637	1698	36	52	0.0200222	0.028921	0.00287431	0.0368172	0	0.11919	0.419507	-1.2908	230	128	179
PCAWG2279:ITNET-1312	PANC	Pancreatic	4648	3154	340	836	0.104487	0.256915	0.0534923	0.596428	1	0.695461	0.339271	-0.212107	97	71	48
Alexandrov507:RK024_C01	LIVER	Liver	4649	1632	67	86	0.0386836	0.0496536	-0.015582	0.0584888	0	0.126103	0.17301	-1.1174	179	153	128
PCAWG2279:EOPC-030	EOPC	Prostate early onset	4649	1902	72	80	0.035964	0.03996	-0.0195644	0.054323	0	0.104712	0.187178	-1.15816	179	179	140
Alexandrov507:4190495	DLBCL	Diffuse large B-cell lymphoma	4660	1404	41	53	0.0272606	0.0352394	-0.00600798	0.0185467	0	0	0.188324	-1.51727	84	77	115
Sanger560:PD18749a	BRCA_nonTNBC	Breast non-TNBC	4661	3616	395	949	0.106297	0.255382	0.0481582	0.740865	1	0.763359	0.736842	-0.12127	255	179	179
Sanger560:PD14441a	BRCA_nonTNBC	Breast non-TNBC	4662	1908	96	96	0.0478088	0.0478088	-0.0365896	0.0976607	0	0.28169	0.246305	-0.934332	255	179	179
PCAWG2279:C0066	CRC	Colorectal	4663	1917	106	102	0.0525533	0.0505702	-0.0437918	0.0814775	0	0.457038	0.201005	-1.00233	0	153	89
Alexandrov507:RK034_C01	LIVER	Liver	4665	1529	64	63	0.0392879	0.038674	-0.0278306	0.0556891	0	0.319149	0.0531632	-1.13082	179	153	128
Sanger560:PD11393a	BRCA_nonTNBC	Breast non-TNBC	4669	2010	67	85	0.0317535	0.0402844	-0.0103981	0.0639108	0	0.352734	0.4158	-1.11149	255	179	179
PCAWG2279:PCSI_0264	PANC	Pancreatic	4674	2385	85	80	0.0342052	0.0321932	-0.0236378	0.0683827	1	0.0952381	0.304745	-1.09204	97	71	48
Alexandrov507:PD6422a	BRCA	Breast	4675	2155	137	132	0.0607539	0.0585366	-0.0530466	0.121635	0	0.302343	0.345338	-0.878687	255	128	128
Sanger560:PD6733b	BRCA	Breast	4676	2492	171	321	0.0659722	0.123843	0.00130093	0.28068	1	0.670732	0.282805	-0.529018	255	128	128
Broad126:MEL-0015	SKCM	Melanoma	4679	1787	80	95	0.0423953	0.0503445	-0.0226857	0.060586	0	0.0873362	0.126024	-1.14242	0	0	0
PCAWG2279:PCSI_0082	PANC	Pancreatic	4679	2434	75	116	0.0295975	0.0457774	-0.000377269	0.0730355	0	0.273224	0.210704	-1.07942	97	71	48
PCAWG2279:ICGC_0115	PANC	Pancreatic	4683	2422	83	105	0.0329104	0.0416336	-0.0114782	0.0816577	0	0.288739	0.266548	-1.03516	97	71	48
PCAWG2279:ICGC_0205	PANC	Pancreatic	4689	2319	76	104	0.0314179	0.042993	-0.0069847	0.0799323	0	0.0959693	0.178174	-1.02252	97	71	48
PCAWG2279:ICGC_0026	PANC	Pancreatic	4691	2102	68	115	0.030881	0.0522253	0.00337511	0.0842349	0	0.0914077	0.41744	-0.995671	97	71	48
PCAWG2279:ICGC_0315	PANC	Pancreatic	4698	2255	62	65	0.026327	0.0276008	-0.0116858	0.0419861	0	0.326087	0.0848536	-1.22007	97	71	48
PCAWG2279:PCSI_0047	PANC	Pancreatic	4698	2278	55	74	0.0231287	0.0311186	-0.00145164	0.0441127	1	0.221484	0.168776	-1.23646	97	71	48
Sanger560:PD9571a	BRCA_TNBC	Breast TNBC	4700	2042	60	98	0.0280112	0.0457516	0.0029281	0.0868452	1	0.104822	0.15275	-0.973014	255	77	179
Broad126:PR-0581	PRAD	Prostate	4701	1813	35	42	0.0182959	0.021955	-0.000466283	0.0198174	0	0.417101	0.278707	-1.48157	179	179	140
Sanger560:PD13609a	BRCA_nonTNBC	Breast non-TNBC	4706	3525	389	960	0.10731	0.264828	0.0554759	0.707597	1	1.03741	1.10442	-0.138229	255	179	179
PCAWG2279:RK215	LIVER	Liver	4709	1429	46	57	0.030085	0.0372793	-0.00989928	0.035325	0	0	0.0613121	-1.27411	179	153	128
Alexandrov507:RK130_C01	LIVER	Liver	4717	1626	68	88	0.0393975	0.0509849	-0.0157497	0.0505854	0	0.213904	0.326087	-1.15989	179	153	128
PCAWG2279:PCSI_0263	PANC	Pancreatic	4719	2474	63	81	0.0244755	0.0314685	-0.00393007	0.0357907	0	0.380228	0.407	-1.30771	97	71	48
Broad126:PR-08-784	PRAD	Prostate	4737	2237	56	73	0.0239623	0.0312366	-0.0030843	0.0360176	0	0.222717	0.218914	-1.27031	179	179	140
PCAWG2279:ICGC_0135	PANC	Pancreatic	4740	2626	136	104	0.04989	0.0381511	-0.0506178	0.0824598	0	0.251046	0.394218	-1.00138	97	71	48
Sanger560:PD7206a	BRCA_nonTNBC	Breast non-TNBC	4740	2007	79	87	0.0374941	0.0412909	-0.0214466	0.0734022	0	0.097561	0.376648	-1.04839	255	179	179
PCAWG2279:PCSI_0004	PANC	Pancreatic	4744	2297	104	100	0.0433876	0.0417188	-0.0333951	0.08114	0	0.358423	0.0437445	-1.01677	97	71	48
Sanger560:PD24207a	BRCA_nonTNBC	Breast non-TNBC	4745	3244	291	662	0.0870215	0.197966	0.0312213	0.50796	1	0.863422	0.282286	-0.281022	255	179	179
Broad126:JN_08	CLL	Chronic lymphocytic leukemia	4752	1609	45	51	0.0263312	0.029842	-0.00945348	0.0200456	0	0	0.110436	-1.48517	128	102	128
Sanger560:PD24308a	BRCA_TNBC	Breast TNBC	4752	2015	83	100	0.0392435	0.0472813	-0.01913	0.104433	1	0.202225	0.31185	-0.905489	255	77	179
Sanger560:PD7305a	BRCA_nonTNBC	Breast non-TNBC	4756	2593	191	163	0.0709246	0.0605273	-0.0724144	0.199613	0	0.435053	0.224719	-0.66675	255	179	179
PCAWG2279:C0084	CRC	Colorectal	4759	1801	55	70	0.0289321	0.0368227	-0.00793477	0.0315981	0	0.236967	0.203978	-1.33751	0	153	89
PCAWG2279:CGP_donor_1437406	BOCA	Bone	4766	2402	176	176	0.0703437	0.0703437	-0.0613781	0.154582	0	0.148588	0.0928505	-0.780702	179	153	128
Sanger560:PD8998a	BRCA_nonTNBC	Breast non-TNBC	4769	3184	342	813	0.104141	0.247564	0.0448672	0.632423	1	0.626959	0	-0.18903	255	179	179
PCAWG2279:CPCG0123	PRAD	Prostate	4771	2093	41	76	0.0186958	0.0346557	0.0113944	0.0329503	0	0.304569	0.128425	-1.29189	179	179	140
PCAWG2279:TCGA-B2-4101	KIRC	Kidney clear cell	4778	1862	95	75	0.04842	0.0382263	-0.0474557	0.0686334	0	0.191755	0.279851	-1.08843	122	97	66
PCAWG2279:TCGA-B9-4113	KIRP	Kidney papillary cell	4781	1696	79	114	0.0439866	0.0634744	-0.0128976	0.0742069	1	0.422386	0.294118	-1.06877	99	89	105
PCAWG2279:RK202	LIVER	Liver	4783	1691	54	76	0.0301508	0.0424344	-0.00488219	0.0448885	0	0.116822	0.154559	-1.188	179	153	128
Sanger560:PD18048a	BRCA_nonTNBC	Breast non-TNBC	4786	2230	82	102	0.0351931	0.0437768	-0.0141288	0.0896833	0	0.295567	0.185529	-0.976662	255	179	179
PCAWG2279:C0027	CRC	Colorectal	4803	1868	83	97	0.0421748	0.0492886	-0.0232785	0.0646392	0	0.30426	0.151134	-1.11177	0	153	89
PCAWG2279:TCGA-CJ-4878	KIRC	Kidney clear cell	4808	1931	71	80	0.0349582	0.0393895	-0.0180227	0.0521194	0	0.204082	0.088968	-1.17301	122	97	66
Sanger560:PD4872a	BRCA_nonTNBC	Breast non-TNBC	4810	2364	218	333	0.088474	0.135146	-0.0346494	0.293448	0	0.729483	0.281215	-0.517281	255	179	179
PCAWG2279:PCSI_0235	PANC	Pancreatic	4816	2436	77	85	0.0303628	0.0335174	-0.0142445	0.061613	0	0.198413	0.205677	-1.12715	97	71	48
PCAWG2279:PCSI_0324	PANC	Pancreatic	4825	2516	108	156	0.0412844	0.059633	-0.0110642	0.108294	0	0.239425	0.491291	-0.904114	97	71	48
Sanger560:PD11397a	BRCA_nonTNBC	Breast non-TNBC	4827	2323	116	165	0.0478745	0.0680974	-0.0164391	0.141534	0	0.363372	0.177226	-0.806019	255	179	179
PCAWG2279:PCSI_0294	PANC	Pancreatic	4828	2414	80	92	0.0318218	0.0365951	-0.0142307	0.0602685	0	0.102775	0.434783	-1.14264	97	71	48
Sanger560:PD13764a	BRCA_nonTNBC	Breast non-TNBC	4830	2128	148	171	0.0664273	0.0767504	-0.0467469	0.156248	1	0.326797	0.1544	-0.773126	255	179	179
PCAWG2279:C0094	CRC	Colorectal	4835	1871	77	89	0.0390665	0.0451547	-0.0208848	0.0545552	0	0.107181	0.0475059	-1.18085	0	153	89
PCAWG2279:0071_CRUK_PC_0071	PRAD	Prostate	4851	2311	53	51	0.0219826	0.021153	-0.00901037	0.0248391	0	0.10929	0.408497	-1.4075	179	179	140
Alexandrov507:RK141_C01	LIVER	Liver	4864	1403	51	65	0.0339321	0.0432468	-0.0120106	0.032438	1	0	0.0661376	-1.28548	179	153	128
Sanger560:PD24322a	BRCA_nonTNBC	Breast non-TNBC	4868	2799	230	356	0.0793377	0.122801	-0.0278082	0.342387	1	0.572917	0.702988	-0.451876	255	179	179
PCAWG2279:PCSI_0281	PANC	Pancreatic	4872	2657	155	119	0.0562205	0.0431629	-0.0589003	0.105841	0	0.456969	0.215239	-0.928497	97	71	48
Sanger560:PD6729a2	BRCA_TNBC	Breast TNBC	4872	2263	80	93	0.0338553	0.0393568	-0.0157393	0.081313	1	0.502008	0.399467	-1.02388	255	77	179
PCAWG2279:C0033	CRC	Colorectal	4883	1937	85	94	0.041728	0.0461463	-0.0254826	0.0599452	0	0.31579	0.288046	-1.15156	0	153	89
PCAWG2279:PCSI_0392	PANC	Pancreatic	4885	2541	94	114	0.0355926	0.0431655	-0.0155789	0.074381	0	0.265487	0.171086	-1.07105	97	71	48
PCAWG2279:AOCS-060	OV	Ovarian	4886	2713	110	111	0.0391042	0.0394596	-0.0266591	0.10439	0	0.157729	0.43273	-0.918776	230	128	179
Alexandrov507:RK037_C01	LIVER	Liver	4892	1709	69	73	0.0381426	0.0403538	-0.0237457	0.0439502	0	0.116279	0.107124	-1.23004	179	153	128
Sanger560:PD13302a	BRCA_nonTNBC	Breast non-TNBC	4896	2240	63	136	0.0269231	0.0581197	0.0175812	0.0578843	0	0.364631	0.36513	-1.1336	255	179	179
PCAWG2279:ICGC_0521	PANC	Pancreatic	4899	2083	88	82	0.0403115	0.037563	-0.0310912	0.0672157	0	0.359066	0.333611	-1.09668	97	71	48
PCAWG2279:TCGA-CC-5261	LIVER	Liver	4899	1979	77	82	0.037037	0.039442	-0.0223357	0.0621155	0	0.0982318	0.184502	-1.09569	179	153	128
PCAWG2279:PCSI_0350	PANC	Pancreatic	4902	2638	116	92	0.0423667	0.0336012	-0.0393689	0.0693857	0	0.266904	0.194856	-1.05821	97	71	48
PCAWG2279:TCGA-CJ-4870	KIRC	Kidney clear cell	4903	1965	85	100	0.0411622	0.0484262	-0.0220145	0.0660313	0	0.0919963	0.23855	-1.09235	122	97	66
Sanger560:PD4876a	BRCA_nonTNBC	Breast non-TNBC	4908	2229	148	172	0.0635466	0.0738514	-0.0435964	0.182006	0	0.0786782	0.39722	-0.697194	255	179	179
PCAWG2279:TCGA-C5-A1MI	CESC	Cervical	4910	3637	322	734	0.0861654	0.196414	0.031467	0.526898	1	0.915751	0.490797	-0.265877	255	179	0
PCAWG2279:TCGA-02-2483	GBM	Glioblastoma multiforme	4918	2039	27	53	0.0126227	0.0247779	0.0142702	0.0327839	1	0.136986	0.139082	-1.28357	138	112	92
PCAWG2279:PCSI_0080	PANC	Pancreatic	4919	2329	102	136	0.0419926	0.0559901	-0.0161943	0.0965722	0	0.158103	0.296988	-0.95074	97	71	48
PCAWG2279:RK196	LIVER	Liver	4934	1700	66	103	0.0366667	0.0572222	-0.00377778	0.0546207	0	0.235849	0.162955	-1.17122	179	153	128
Alexandrov507:APGI_1839	PANC	Pancreatic	4936	2112	58	85	0.0262206	0.0384268	-0.000636528	0.0519443	1	0.454545	0.145985	-1.14348	97	71	48
Alexandrov507:RK020_C01	LIVER	Liver	4951	1191	53	56	0.0410534	0.0433772	-0.026835	0.0390563	0	0	0.275103	-1.23854	179	153	128
PCAWG2279:TCGA-CD-5799	STAD	Stomach	4953	2333	95	152	0.0390464	0.0624743	-0.00352322	0.114959	0	0.471698	0.505902	-0.879072	0	255	0
PCAWG2279:PCSI_0109	PANC	Pancreatic	4957	2369	82	101	0.0332118	0.0409072	-0.0128376	0.0810021	0	0.248344	0.222321	-1.03653	97	71	48
PCAWG2279:TCGA-06-0221	GBM	Glioblastoma multiforme	4957	1847	36	52	0.01849	0.0267078	0.00387879	0.0347794	1	0.130208	0.28436	-1.28977	138	112	92
PCAWG2279:TCGA-06-5415	GBM	Glioblastoma multiforme	4957	2900	42	53	0.014	0.0176667	0.00426667	0.0227106	1	0.118765	0.34965	-1.44362	138	112	92
PCAWG2279:CPCG0366	PRAD	Prostate	4958	1924	51	77	0.0251976	0.0380435	0.00112846	0.0281588	0	0.128866	0.251889	-1.34742	179	179	140
PCAWG2279:PCSI_0173	PANC	Pancreatic	4969	2672	114	122	0.0411255	0.0440115	-0.0263521	0.120291	1	0.307929	0.335711	-0.85543	97	71	48
PCAWG2279:TCGA-AL-3466	KIRP	Kidney papillary cell	4969	2062	115	169	0.0531915	0.0781684	-0.0175338	0.116614	0	0.582242	0.308325	-0.89141	99	89	105
PCAWG2279:C0039	CRC	Colorectal	4970	1973	83	95	0.0400386	0.0458273	-0.0222537	0.0712385	0	0.0937207	0.139211	-1.05411	0	153	89
PCAWG2279:PCSI_0226	PANC	Pancreatic	4972	2195	112	97	0.0488017	0.0422658	-0.0442179	0.0944204	0	0.278035	0.219684	-0.953285	97	71	48
PCAWG2279:TCGA-EY-A1GW	UCEC	Endometrial	4980	2272	45	65	0.0189713	0.027403	0.00356324	0.0411008	0	0.30426	0.20284	-1.28394	166	0	140
PCAWG2279:ICGC_0105	PANC	Pancreatic	4983	2534	79	88	0.0299924	0.0334093	-0.0135748	0.0499412	0	0.190476	0.272798	-1.21236	97	71	48
Sanger560:PD11388a	BRCA_nonTNBC	Breast non-TNBC	4989	2508	127	115	0.0486963	0.0440951	-0.0421672	0.10558	0	0.386399	0.169205	-0.931116	255	179	179
PCAWG2279:PCSI_0454	PANC	Pancreatic	4993	2534	66	79	0.025057	0.0299924	-0.00662718	0.0250176	0	0.318134	0.350467	-1.43191	97	71	48
PCAWG2279:PCSI_0341	PANC	Pancreatic	5002	2647	163	153	0.0593375	0.0556971	-0.0529115	0.122149	0	0.295421	0.218723	-0.85673	97	71	48
PCAWG2279:TCGA-DX-A2J0	SARC	Sarcoma	5002	2191	129	118	0.0563073	0.0515059	-0.0507394	0.123483	0	0.423012	0.232775	-0.851301	77	179	230
PCAWG2279:TCGA-A8-A08B	BRCA_nonTNBC	Breast non-TNBC	5004	3333	330	562	0.0961258	0.163705	-0.022159	0.386346	0	0.741351	0.77427	-0.393972	255	179	179
PCAWG2279:TCGA-DX-A1L3	SARC	Sarcoma	5004	2271	177	156	0.074652	0.065795	-0.0749743	0.118725	0	0.330305	0.385171	-0.879462	77	179	230
Sanger560:PD9760a	BRCA_nonTNBC	Breast non-TNBC	5006	2835	200	360	0.0681431	0.122658	-0.00444293	0.280738	1	0.850823	0.532946	-0.528277	255	179	179
Sanger560:PD11348a	BRCA_nonTNBC	Breast non-TNBC	5010	2386	97	87	0.0390185	0.034996	-0.0309429	0.0697913	0	0.171233	0.240964	-1.05115	255	179	179
PCAWG2279:PCSI_0355	PANC	Pancreatic	5012	2830	73	83	0.0249147	0.0283276	-0.00799317	0.0473984	0	0.28436	0.378644	-1.22738	97	71	48
PCAWG2279:TCGA-HE-A5NJ	KIRP	Kidney papillary cell	5015	1999	73	102	0.0347785	0.0485946	-0.00844021	0.0830205	1	0.414508	0.2079	-1.02175	99	89	105
Broad126:MM-0375	MM	Multiple myeloma	5016	1754	45	86	0.0242718	0.0463862	0.0114153	0.0406251	0	0.310559	0.162955	-1.25659	128	130	51
PCAWG2279:AOCS-159	OV	Ovarian	5024	2278	92	100	0.038688	0.0420521	-0.0231926	0.0929343	1	0	0.218627	-0.987187	230	128	179
PCAWG2279:PCSI_0338	PANC	Pancreatic	5026	2471	67	83	0.0260599	0.0322832	-0.00644263	0.0443824	0	0.102987	0.160836	-1.25473	97	71	48
Sanger560:PD6406a	BRCA_TNBC	Breast TNBC	5026	1991	85	100	0.0406504	0.047824	-0.0215419	0.112495	0	0	0.191571	-0.887941	255	77	179
PCAWG2279:CGP_donor_1437407	BOCA	Bone	5032	2057	105	112	0.0486787	0.051924	-0.0343013	0.107523	1	0.375235	0.0497512	-0.89799	179	153	128
PCAWG2279:AOCS-115	OV	Ovarian	5040	2094	53	76	0.0241568	0.0346399	-8.93345e-05	0.0370632	0	0.115075	0.328947	-1.32064	230	128	179
Alexandrov507:PD4103a	BRCA	Breast	5042	2776	304	226	0.105702	0.0785814	-0.127394	0.274331	0	0.256147	0.153139	-0.537607	255	128	128
PCAWG2279:TCGA-CR-7385	HNSC	Head and neck	5051	3425	338	748	0.0958865	0.212199	0.0268369	0.454768	0	1.00935	0.330251	-0.330575	0	0	255
PCAWG2279:PCSI_0451	PANC	Pancreatic	5054	2834	90	97	0.0306749	0.0330607	-0.0153565	0.0607277	0	0.0934579	0.257258	-1.10888	97	71	48
PCAWG2279:RK149	LIVER	Liver	5054	1177	51	52	0.0399374	0.0407204	-0.027148	0.0283378	0	0	0.196721	-1.34826	179	153	128
PCAWG2279:PCSI_0465	PANC	Pancreatic	5055	2134	67	62	0.029991	0.0277529	-0.0192283	0.0226489	0	0.0934579	0.273651	-1.39489	97	71	48
PCAWG2279:CGP_donor_1691217	BOCA	Bone	5057	1817	104	113	0.0542514	0.0589463	-0.0389817	0.109718	0	0.17138	0.181406	-0.890306	179	153	128
PCAWG2279:TCGA-14-0786	GBM	Glioblastoma multiforme	5062	2612	43	63	0.0158555	0.0232301	0.00593363	0.0226919	0	0.123457	0.145508	-1.38988	138	112	92
PCAWG2279:TCGA-13-0727	OV	Ovarian	5064	2443	124	170	0.0487613	0.0668502	-0.0195486	0.143474	0	0.298954	0.180018	-0.802765	230	128	179
Sanger560:PD11340a	BRCA_nonTNBC	Breast non-TNBC	5064	2545	182	133	0.0688091	0.0502836	-0.0782155	0.138623	0	0.264026	0.22604	-0.801784	255	179	179
PCAWG2279:TCGA-49-4512	LUAD	Lung adenocarcinoma	5066	2412	116	125	0.0461783	0.0497611	-0.0312134	0.0794104	0	0.166806	0.135074	-1.0046	179	26	0
PCAWG2279:C0014	CRC	Colorectal	5072	2024	87	79	0.0409605	0.037194	-0.032823	0.0428444	0	0.2	0.133097	-1.26331	0	153	89
PCAWG2279:TCGA-A8-A09X	BRCA_TNBC	Breast TNBC	5074	3436	298	802	0.084276	0.22681	0.0658303	0.539478	1	1.41393	0.264201	-0.257137	255	77	179
PCAWG2279:C0019	CRC	Colorectal	5085	1937	73	90	0.035837	0.0441826	-0.0150751	0.0477721	0	0.499002	0.339312	-1.20589	0	153	89
Sanger560:PD8609a	BRCA_nonTNBC	Breast non-TNBC	5087	3811	404	1022	0.103298	0.261314	0.0603876	0.616418	1	1.15589	0.794281	-0.197267	255	179	179
PCAWG2279:BTCA_donor_A035	BTCA	Biliary tract	5088	2335	74	93	0.0303901	0.038193	-0.00962628	0.0460165	0	0.186393	0.285831	-1.18431	140	89	64
Broad126:BR-0006	BRCA	Breast	5090	2900	236	434	0.0786667	0.144667	-0.00453333	0.291899	0	0.727273	0	-0.512548	255	128	128
PCAWG2279:CPCG0334	PRAD	Prostate	5092	2098	40	62	0.0181984	0.0282075	0.0059909	0.021879	0	0.127065	0.274348	-1.45325	179	179	140
Sanger560:PD8610a	BRCA_nonTNBC	Breast non-TNBC	5098	2236	137	223	0.0586473	0.0954623	-0.0116969	0.191612	0	0.284293	0.292255	-0.674756	255	179	179
PCAWG2279:PCSI_0046	PANC	Pancreatic	5104	2742	139	186	0.0489092	0.0654469	-0.0212625	0.119681	0	0.550747	0.490797	-0.86438	97	71	48
PCAWG2279:CPCG0099	PRAD	Prostate	5114	1895	64	81	0.0320802	0.0406015	-0.0107669	0.0482131	0	0.223964	0.247036	-1.1804	179	179	140
PCAWG2279:ICGC_0391	PANC	Pancreatic	5119	2146	150	116	0.0667854	0.0516474	-0.072602	0.100239	0	0.577664	0.172637	-0.930704	97	71	48
PCAWG2279:PCSI_0280	PANC	Pancreatic	5121	2432	86	89	0.0339652	0.0351501	-0.0201769	0.0623811	0	0.547445	0.241643	-1.09703	97	71	48
PCAWG2279:ICGC_0224	PANC	Pancreatic	5123	2179	89	94	0.0390522	0.0412462	-0.0247635	0.0624635	1	0.28626	0.38059	-1.10933	97	71	48
Sanger560:PD7069a	BRCA_TNBC	Breast TNBC	5131	3403	309	693	0.0882101	0.19783	0.0285892	0.517345	1	0.987203	0.397351	-0.270288	255	77	179
PCAWG2279:TCGA-D1-A16G	UCEC	Endometrial	5132	3093	180	389	0.0563733	0.121829	0.019445	0.260957	0	0.761283	0.309598	-0.564829	166	0	140
PCAWG2279:CPCG0003	PRAD	Prostate	5134	2052	83	154	0.0385688	0.0715613	0.00656691	0.0954835	0	0.455373	0.2	-0.955635	179	179	140
PCAWG2279:CPCG0073	PRAD	Prostate	5134	2395	66	80	0.0264529	0.0320641	-0.00748697	0.0471543	1	0.298507	0.117925	-1.21337	179	179	140
Sanger560:PD7202a	BRCA_nonTNBC	Breast non-TNBC	5141	2674	155	161	0.055876	0.0580389	-0.0433007	0.147811	0	0.186451	0.322191	-0.796445	255	179	179
PCAWG2279:PCSI_0469	PANC	Pancreatic	5150	3152	211	396	0.0648832	0.121771	0.00151661	0.269141	1	1.42405	0.273848	-0.552038	97	71	48
PCAWG2279:TCGA-HE-A5NL	KIRP	Kidney papillary cell	5153	1859	66	80	0.0336907	0.0408372	-0.0139132	0.0411544	0	0.31881	0.303337	-1.26335	99	89	105
PCAWG2279:TCGA-A3-3387	KIRC	Kidney clear cell	5155	1819	97	94	0.0505472	0.0489839	-0.0411652	0.0703813	0	0.176367	0.23596	-1.06113	122	97	66
PCAWG2279:TCGA-CV-5443	HNSC	Head and neck	5155	2640	138	138	0.050365	0.050365	-0.0394015	0.0948878	0	0.073046	0.0381243	-0.946102	0	0	255
PCAWG2279:AOCS-162	OV	Ovarian	5159	2458	81	107	0.0316654	0.0418296	-0.00866771	0.0735024	0	0.0909918	0.448065	-1.07321	230	128	179
PCAWG2279:CGP_donor_1475256	BOCA	Bone	5163	1955	81	109	0.0394161	0.0530414	-0.0137324	0.0799252	0	0.10352	0.188501	-1.00475	179	153	128
PCAWG2279:PCSI_0174	PANC	Pancreatic	5165	2891	164	166	0.0548312	0.0554998	-0.0436456	0.158117	0	0	0.124533	-0.762528	97	71	48
Sanger560:PD7240a	BRCA_nonTNBC	Breast non-TNBC	5188	2404	77	138	0.0307508	0.0551118	0.00653514	0.0979735	1	0.456204	0.269784	-0.963523	255	179	179
PCAWG2279:TCGA-BA-6873	HNSC	Head and neck	5198	2957	200	352	0.0654236	0.115146	-0.00624403	0.248955	0	0.721821	0.0891266	-0.573828	0	0	255
PCAWG2279:HX15	LIVER	Liver	5208	1643	56	62	0.0321285	0.0355709	-0.015899	0.0385579	0	0.121065	0.0490677	-1.30034	179	153	128
PCAWG2279:ICGC_0441	PANC	Pancreatic	5210	2569	101	102	0.0378419	0.0382166	-0.0252514	0.0561125	0	0.372439	0.288541	-1.17379	97	71	48
PCAWG2279:TCGA-06-0157	GBM	Glioblastoma multiforme	5215	2889	45	53	0.0150552	0.0177317	0.00211576	0.0116911	0	0.238664	0.204778	-1.61288	138	112	92
PCAWG2279:CPCG0206	PRAD	Prostate	5216	2023	64	69	0.030146	0.0325012	-0.0148055	0.0307852	0	0.22779	0.176522	-1.35866	179	179	140
PCAWG2279:C0028	CRC	Colorectal	5217	2260	108	121	0.0457627	0.0512712	-0.0288305	0.0883437	0	0.156986	0.207039	-0.993851	0	153	89
PCAWG2279:TCGA-75-5147	LUAD	Lung adenocarcinoma	5233	2461	155	145	0.0605232	0.0566185	-0.0544803	0.123047	0	0.206612	0.217675	-0.859027	179	26	0
PCAWG2279:ICGC_0103	PANC	Pancreatic	5245	2770	61	84	0.0212544	0.0292683	0.000634146	0.0355102	1	0.280636	0.428418	-1.26919	97	71	48
PCAWG2279:RK071	LIVER	Liver	5247	1776	83	85	0.0442431	0.0453092	-0.0316013	0.0608051	0	0.0886525	0.193892	-1.1259	179	153	128
PCAWG2279:ICGC_0457	PANC	Pancreatic	5251	2446	230	569	0.0903378	0.223488	0.0497785	0.348266	0	0.523349	0.330657	-0.444528	97	71	48
Sanger560:PD9464a	BRCA_nonTNBC	Breast non-TNBC	5251	2590	167	221	0.0620818	0.0821561	-0.0322156	0.17393	0	0.381437	0.259965	-0.722709	255	179	179
PCAWG2279:TCGA-09-1666	OV	Ovarian	5255	2022	61	100	0.0287465	0.0471254	0.00275778	0.0633296	0	0.104493	0.0825764	-1.11296	230	128	179
PCAWG2279:PCSI_0347	PANC	Pancreatic	5257	2373	118	137	0.0477153	0.0553983	-0.0288039	0.0713311	0	0.0845309	0.222124	-1.06869	97	71	48
PCAWG2279:AOCS-084	OV	Ovarian	5261	2332	86	98	0.0353618	0.040296	-0.0179638	0.0746858	1	0.100402	0.168492	-1.05026	230	128	179
PCAWG2279:C0047	CRC	Colorectal	5264	2043	78	89	0.0363976	0.0415306	-0.0189043	0.0530848	0	0.19802	0.0469263	-1.1581	0	153	89
PCAWG2279:TCGA-DX-A3U5	SARC	Sarcoma	5270	2066	116	122	0.0535549	0.056325	-0.0401403	0.113903	0	0.430663	0.264784	-0.89344	77	179	230
PCAWG2279:PCSI_0077	PANC	Pancreatic	5276	2858	71	62	0.0240027	0.0209601	-0.0134456	0.0255094	0	0.187266	0.27972	-1.35817	97	71	48
PCAWG2279:CGP_donor_GC00013	STAD	Stomach	5295	1428	34	61	0.0222513	0.0399215	0.00919372	0.0280669	0	0	0.411734	-1.38226	0	255	0
PCAWG2279:TCGA-C5-A1M9	CESC	Cervical	5299	3598	250	539	0.0676041	0.145755	0.0197858	0.329268	0	0.819319	0.449438	-0.457164	255	179	0
PCAWG2279:ICGC_0063	PANC	Pancreatic	5331	2389	91	104	0.0365609	0.0417838	-0.018994	0.0785384	1	0.454959	0.328273	-1.02706	97	71	48
PCAWG2279:RK191	LIVER	Liver	5331	1749	70	80	0.0378583	0.0432666	-0.0202358	0.0368528	0	0	0.100705	-1.31536	179	153	128
PCAWG2279:TCGA-B2-4099	KIRC	Kidney clear cell	5336	2172	93	97	0.0409331	0.0426937	-0.0272659	0.0528597	0	0.095511	0.1222	-1.16426	122	97	66
Alexandrov507:RK109_C01	LIVER	Liver	5340	1637	68	77	0.039148	0.0443293	-0.0218814	0.0447197	0	0.212089	0.0486145	-1.20963	179	153	128
Alexandrov507:PD4954a	BRCA	Breast	5341	2345	127	168	0.0519427	0.0687117	-0.0243681	0.158101	0	0.153846	0.223314	-0.771394	255	128	128
PCAWG2279:TCGA-A7-A26G	BRCA_TNBC	Breast TNBC	5341	2591	127	131	0.0471944	0.0486808	-0.0344274	0.138317	0	0.230238	0.211864	-0.808723	255	77	179
PCAWG2279:TCGA-MH-A55W	KIRP	Kidney papillary cell	5345	1840	93	104	0.0479381	0.0536083	-0.0310619	0.066758	1	0.10582	0.276396	-1.07415	99	89	105
Sanger560:PD13163a	BRCA_nonTNBC	Breast non-TNBC	5353	2880	216	432	0.0724832	0.144966	0.00875168	0.312404	1	1.07197	0.378993	-0.484845	255	179	179
Sanger560:PD13307a	BRCA_nonTNBC	Breast non-TNBC	5353	3689	299	840	0.0789126	0.221694	0.0719778	0.526698	1	1.21153	0.328515	-0.263479	255	179	179
PCAWG2279:TCGA-DX-A3U8	SARC	Sarcoma	5364	2104	116	119	0.0526316	0.0539927	-0.0405336	0.111073	0	0.28626	0.352823	-0.885125	77	179	230
PCAWG2279:CPCG0269	PRAD	Prostate	5367	2170	43	75	0.0189427	0.0330396	0.00925991	0.0177631	0	0.131406	0.13544	-1.51654	179	179	140
PCAWG2279:TCGA-21-1078	LUSC	Lung squamous cell carcinoma	5370	3849	349	1002	0.0883768	0.253735	0.0841438	0.630291	1	0.849515	0.812408	-0.18804	255	0	0
PCAWG2279:A24-0021_CRUK_PC_0021	PRAD	Prostate	5372	2389	60	74	0.0241061	0.0297308	-0.00489192	0.0419559	0	0.0902527	0.356577	-1.26225	179	179	140
PCAWG2279:C0020	CRC	Colorectal	5375	2391	115	126	0.0461662	0.0505821	-0.0303669	0.0770423	0	0.162469	0.272056	-1.05499	0	153	89
PCAWG2279:TCGA-HE-A5NF	KIRP	Kidney papillary cell	5376	1742	76	87	0.0412595	0.0472313	-0.0234137	0.0518675	1	0.111732	0.263574	-1.17901	99	89	105
PCAWG2279:PCSI_0279	PANC	Pancreatic	5378	2820	72	81	0.0246575	0.0277397	-0.0080411	0.0344237	0	0.162734	0.420757	-1.35021	97	71	48
Alexandrov507:PD3904a	BRCA	Breast	5379	2539	218	177	0.0826071	0.0670709	-0.0904039	0.187979	0	0.252525	0.132861	-0.69216	255	128	128
Sanger560:PD23559a	BRCA_TNBC	Breast TNBC	5382	2302	124	228	0.0516237	0.0949209	0.00251124	0.158326	0	0.396197	0.229568	-0.7602	255	77	179
PCAWG2279:TCGA-B9-4114	KIRP	Kidney papillary cell	5383	1930	88	124	0.0433497	0.0610837	-0.0139507	0.0748844	0	0.0968054	0.105541	-1.0341	99	89	105
PCAWG2279:TCGA-36-1574	OV	Ovarian	5392	2235	56	92	0.0239829	0.0394004	0.0050364	0.0608866	0	0.212314	0.314465	-1.13185	230	128	179
PCAWG2279:PCSI_0456	PANC	Pancreatic	5397	2885	99	95	0.0331658	0.0318258	-0.0218225	0.0635552	0	0	0.255195	-1.08965	97	71	48
Sanger560:PD13162a	BRCA_nonTNBC	Breast non-TNBC	5404	3645	346	767	0.0923898	0.204806	0.0267877	0.556238	1	1.15465	0.521853	-0.242126	255	179	179
PCAWG2279:A22-0016_CRUK_PC_0016	PRAD	Prostate	5429	2436	87	92	0.034306	0.0362776	-0.019765	0.0563908	0	0.0873362	0.196078	-1.14419	179	179	140
PCAWG2279:TCGA-04-1514	OV	Ovarian	5431	2378	75	88	0.0302663	0.0355125	-0.0120468	0.0526075	0	0.398804	0.152788	-1.19668	230	128	179
PCAWG2279:TCGA-HP-A5MZ	LIVER	Liver	5432	1900	86	73	0.043	0.0365	-0.0378	0.0457685	0	0.184843	0.285036	-1.20423	179	153	128
PCAWG2279:TCGA-CS-5395	LGG	Glioma low-grade	5434	2981	34	50	0.0110354	0.0162285	0.0090542	0.0129946	1	0.463499	0.361011	-1.62511	140	89	102
Broad126:MM-0383	MM	Multiple myeloma	5435	2039	84	66	0.0392707	0.0308555	-0.0356129	0.0390377	0	0.113507	0.178492	-1.30391	128	130	51
PCAWG2279:TCGA-B6-A0RT	BRCA_TNBC	Breast TNBC	5441	2664	204	308	0.0738061	0.111433	-0.0275601	0.253227	0	0.243754	0.321396	-0.570628	255	77	179
PCAWG2279:TCGA-A2-A0YG	BRCA_nonTNBC	Breast non-TNBC	5450	2805	148	202	0.0509466	0.0695353	-0.0214527	0.13967	0	0.458115	0.239521	-0.800251	255	179	179
PCAWG2279:AOCS-111	OV	Ovarian	5453	2434	65	86	0.0256511	0.0339384	-0.00392897	0.0418218	1	0.107066	0.335445	-1.27278	230	128	179
PCAWG2279:TCGA-GL-A4EM	KIRP	Kidney papillary cell	5461	1842	88	94	0.0453141	0.0484037	-0.0307559	0.0624408	0	0.2997	0.19685	-1.10443	99	89	105
Sanger560:PD13765a	BRCA_nonTNBC	Breast non-TNBC	5479	2234	113	95	0.0484147	0.0407027	-0.0449683	0.0713269	0	0.2	0.374277	-1.04175	255	179	179
PCAWG2279:CPCG0331	PRAD	Prostate	5482	2365	55	96	0.0223124	0.0389452	0.00808925	0.0333557	0	0.0838926	0.250836	-1.28907	179	179	140
PCAWG2279:PCSI_0002	PANC	Pancreatic	5505	2648	72	92	0.0262009	0.0334789	-0.00554294	0.0365938	0	0.0841043	0.171762	-1.2575	97	71	48
PCAWG2279:TCGA-06-0171	GBM	Glioblastoma multiforme	5511	2987	19	53	0.00615484	0.0171688	0.0202436	0.0124762	0	0.114811	0.359008	-1.64179	138	112	92
PCAWG2279:RK278	LIVER	Liver	5512	1717	53	59	0.029169	0.0324711	-0.0127837	0.0251398	0	0.494438	0.344828	-1.39697	179	153	128
PCAWG2279:TCGA-13-0723	OV	Ovarian	5517	2385	80	128	0.0321932	0.0515091	-9.65795e-05	0.0908552	0	0.171233	0.41425	-0.994989	230	128	179
PCAWG2279:TCGA-BR-7722	STAD	Stomach	5518	2926	162	111	0.053536	0.0366821	-0.0597436	0.110735	0	0.0745157	0.234101	-0.917539	0	255	0
PCAWG2279:TCGA-AK-3428	KIRC	Kidney clear cell	5527	2291	96	120	0.0401506	0.0501882	-0.018128	0.0699411	0	0.0802568	0.239521	-1.06017	122	97	66
PCAWG2279:ICGC_0536	PANC	Pancreatic	5535	2989	87	96	0.0281645	0.031078	-0.0120673	0.0575553	0	0.173762	0.250537	-1.13039	97	71	48
Alexandrov507:PD4962a	BRCA	Breast	5542	3347	345	860	0.100087	0.249492	0.0553095	0.569965	1	0.926518	0.215208	-0.23232	255	128	128
PCAWG2279:AOCS-075	OV	Ovarian	5546	3046	216	495	0.0686586	0.157343	0.0291596	0.348548	1	0.439453	0.44226	-0.435217	230	128	179
PCAWG2279:CPCG0047	PRAD	Prostate	5554	2163	58	78	0.0256297	0.0344675	-0.00335484	0.0386725	1	0.114417	0.137804	-1.24303	179	179	140
PCAWG2279:CGP_donor_1602516	BOCA	Bone	5556	2814	212	542	0.0727522	0.185999	0.0492189	0.319179	1	0.905888	0.234055	-0.479489	179	153	128
PCAWG2279:TCGA-CV-6433	HNSC	Head and neck	5556	2908	155	186	0.0515293	0.0618351	-0.0303763	0.106351	0	0.206327	0.263059	-0.914479	0	0	255
PCAWG2279:TCGA-BP-4756	KIRC	Kidney clear cell	5557	2110	86	93	0.038914	0.0420814	-0.023638	0.0439934	0	0.193611	0.274474	-1.22592	122	97	66
Sanger560:PD3890a	BRCA_TNBC	Breast TNBC	5584	2657	224	189	0.0812477	0.0685528	-0.0860675	0.228873	0	0.0611247	0.0930665	-0.611911	255	77	179
Sanger560:PD11336a	BRCA_nonTNBC	Breast non-TNBC	5585	2769	171	195	0.0596027	0.0679679	-0.0411976	0.12183	0	0.0643915	0.283286	-0.862124	255	179	179
PCAWG2279:TCGA-97-8171	LUAD	Lung adenocarcinoma	5589	2679	146	180	0.0525369	0.0647715	-0.029556	0.0995796	0	0.142247	0.398089	-0.958896	179	26	0
PCAWG2279:PCSI_0329	PANC	Pancreatic	5599	2822	91	124	0.031143	0.0424367	-0.00696372	0.0630355	0	0.570497	0.369276	-1.09394	97	71	48
PCAWG2279:PCSI_0354	PANC	Pancreatic	5603	3142	56	71	0.0172733	0.0219001	0.00162616	0.026835	1	0.343938	0.193361	-1.37474	97	71	48
Broad126:BR-MEX-015	BRCA	Breast	5616	4055	433	995	0.104212	0.239471	0.0366257	0.639724	1	0.816901	0.546448	-0.185055	255	128	128
PCAWG2279:C0082	CRC	Colorectal	5616	2082	107	100	0.0490376	0.0458295	-0.0411494	0.0750226	0	0.240385	0.146359	-1.04017	0	153	89
PCAWG2279:TCGA-13-1491	OV	Ovarian	5617	2303	100	145	0.0416147	0.0603412	-0.0110495	0.0961858	0	0.442087	0.20903	-0.969808	230	128	179
PCAWG2279:PCSI_0078	PANC	Pancreatic	5621	3332	146	173	0.0425408	0.0504079	-0.0229277	0.063877	0	0.325521	0.284394	-1.09976	97	71	48
PCAWG2279:TCGA-DD-A1EI	LIVER	Liver	5625	2002	146	111	0.0694577	0.0528069	-0.0770542	0.116042	0	0.0837521	0.0519481	-0.883559	179	153	128
PCAWG2279:RK234	LIVER	Liver	5637	1970	69	91	0.0333333	0.0439614	-0.0100386	0.0423511	0	0.104603	0.135074	-1.25544	179	153	128
Broad126:TCGA-06-0208	GBM	Glioblastoma multiforme	5639	2751	23	55	0.00806735	0.0192915	0.01835	0.0149744	0	0.184502	0.256692	-1.4732	138	112	92
Alexandrov507:PD4976a	BRCA	Breast	5640	2664	138	127	0.0499276	0.0459479	-0.0429001	0.12396	0	0.488827	0.358852	-0.867359	255	128	128
PCAWG2279:PCSI_0300	PANC	Pancreatic	5644	2929	141	157	0.04655	0.0518323	-0.0299228	0.116117	0	0.473934	0.191939	-0.880104	97	71	48
PCAWG2279:TCGA-BP-5010	KIRC	Kidney clear cell	5645	2241	96	117	0.0410081	0.0499786	-0.0201384	0.0759831	0	0.081103	0.207297	-1.04961	122	97	66
Sanger560:PD7316a	BRCA_TNBC	Breast TNBC	5647	2347	120	118	0.0490396	0.0482223	-0.0387609	0.115431	0	0.338409	0.204834	-0.89087	255	77	179
PCAWG2279:AOCS-163	OV	Ovarian	5652	2516	117	124	0.0447248	0.0474006	-0.0305214	0.0758681	0	0.254453	0.150263	-1.04435	230	128	179
PCAWG2279:PCSI_0084	PANC	Pancreatic	5675	3220	113	114	0.0340361	0.0343374	-0.0211385	0.0490708	0	0.166528	0.278164	-1.16139	97	71	48
Alexandrov507:HX20T	LIVER	Liver	5683	2172	61	71	0.0268486	0.03125	-0.00913204	0.0171907	0	0.40568	0.164609	-1.5488	179	153	128
PCAWG2279:HX4	LIVER	Liver	5684	1996	95	113	0.0453244	0.0539122	-0.0252691	0.0685297	0	0.2002	0.223914	-1.0587	179	153	128
PCAWG2279:ICGC_0419	PANC	Pancreatic	5687	3052	188	187	0.0596447	0.0593274	-0.0499264	0.148646	0	0.180288	0.206271	-0.798941	97	71	48
PCAWG2279:TCGA-27-1831	GBM	Glioblastoma multiforme	5699	3601	43	66	0.0116185	0.017833	0.00943421	0.0179706	0	0	0.201497	-1.54095	138	112	92
PCAWG2279:ICGC_0099	PANC	Pancreatic	5702	2561	135	127	0.0507328	0.0477264	-0.0428125	0.0759125	0	0.167364	0.272727	-1.06002	97	71	48
Sanger560:PD24337a	BRCA_TNBC	Breast TNBC	5707	2347	98	114	0.040049	0.0465877	-0.0215153	0.102911	0	0.172265	0.0398248	-0.923342	255	77	179
PCAWG2279:TCGA-CD-5802	STAD	Stomach	5714	2844	161	288	0.0546875	0.0978261	-0.00101766	0.166435	0	0.368324	0.305011	-0.741392	0	255	0
Sanger560:PD4845a	BRCA_TNBC	Breast TNBC	5735	1915	53	64	0.0263027	0.0317618	-0.00747395	0.0332303	0	0.114155	0.172563	-1.33239	255	77	179
Alexandrov507:RK133_C01	LIVER	Liver	5746	1573	81	93	0.048416	0.0555888	-0.0300849	0.075133	0	0.298805	0.0557103	-1.02599	179	153	128
Broad126:MM-0408	MM	Multiple myeloma	5747	2018	87	88	0.0410765	0.0415486	-0.028712	0.0433244	0	0.356189	0.206932	-1.20349	128	130	51
PCAWG2279:C0061	CRC	Colorectal	5760	2153	97	127	0.0430537	0.0563693	-0.0180435	0.0736729	0	0.0786782	0.161355	-1.05364	0	153	89
Alexandrov507:PD4005a	BRCA	Breast	5773	3275	285	594	0.0844444	0.176	0.0146667	0.449248	1	0.490381	0.0573395	-0.329986	255	128	128
PCAWG2279:OSCC-GB_012301	ORCA	Oral	5773	3094	180	294	0.0563557	0.0920476	-0.0102993	0.171265	0	0.339175	0.421133	-0.738073	102	153	140
Alexandrov507:RK026_C01	LIVER	Liver	5784	1913	85	73	0.0422255	0.0362643	-0.0364093	0.0420637	0	0.390625	0.128645	-1.22007	179	153	128
PCAWG2279:ICGC_0543	PANC	Pancreatic	5794	2952	170	224	0.0557012	0.0733945	-0.027578	0.175474	1	0.185989	0.320898	-0.713169	97	71	48
PCAWG2279:PCSI_0348	PANC	Pancreatic	5815	3213	61	95	0.0184123	0.0286749	0.00600906	0.0344854	1	0.175439	0.413355	-1.30434	97	71	48
PCAWG2279:PCSI_0162	PANC	Pancreatic	5817	2880	137	133	0.0459731	0.0446309	-0.0359128	0.0700772	0	0.0737463	0.263952	-1.05133	97	71	48
PCAWG2279:RK014	LIVER	Liver	5818	1914	60	96	0.0297915	0.0476663	0.00110427	0.0326725	0	0.327154	0.182149	-1.34973	179	153	128
PCAWG2279:C0041	CRC	Colorectal	5819	2178	97	126	0.0425812	0.0553117	-0.0181089	0.0650131	0	0.0813008	0.160836	-1.10014	0	153	89
PCAWG2279:ICGC_0223	PANC	Pancreatic	5819	4167	386	882	0.0904617	0.206703	0.0327331	0.402855	0	0.882253	0.613497	-0.378968	97	71	48
PCAWG2279:RK279	LIVER	Liver	5819	2329	146	134	0.060107	0.0551667	-0.055058	0.0771924	0	0.145985	0.212947	-1.02134	179	153	128
PCAWG2279:RK185	LIVER	Liver	5822	1858	80	97	0.040858	0.0495403	-0.0202615	0.0428896	0	0.10142	0.380047	-1.25604	179	153	128
PCAWG2279:ICGC_0522	PANC	Pancreatic	5846	3016	146	118	0.0468549	0.0378691	-0.0445263	0.0979487	1	0.285103	0.284596	-0.955139	97	71	48
PCAWG2279:TCGA-CV-7090	HNSC	Head and neck	5849	3421	265	578	0.0752627	0.164158	0.0221062	0.347412	0	0.614502	0.353045	-0.444777	0	0	255
PCAWG2279:TCGA-D1-A17K	UCEC	Endometrial	5858	2677	71	112	0.0255672	0.0403313	0.00264026	0.0609938	0	0.175131	0.402635	-1.14351	166	0	140
PCAWG2279:RK171	LIVER	Liver	5860	1745	60	106	0.0325203	0.0574526	0.00515989	0.0488703	0	0.107181	0.410467	-1.18086	179	153	128
PCAWG2279:CGP_donor_1397084	BOCA	Bone	5862	1811	109	89	0.0570382	0.0465725	-0.0572077	0.0935806	0	0.462963	0.346363	-0.968205	179	153	128
PCAWG2279:RK091	LIVER	Liver	5865	2760	109	126	0.0381119	0.0440559	-0.019979	0.0602015	0	0.0775795	0.364166	-1.14381	179	153	128
Sanger560:PD9696a	BRCA_TNBC	Breast TNBC	5865	2503	155	236	0.0595467	0.0906646	-0.0183834	0.197471	0	0.719895	0.213858	-0.676395	255	77	179
PCAWG2279:TCGA-BC-A10Q	LIVER	Liver	5869	2087	101	95	0.046182	0.0434385	-0.0375437	0.0525347	0	0.137268	0.296988	-1.16193	179	153	128
PCAWG2279:PCSI_0375	PANC	Pancreatic	5871	3325	153	147	0.0446715	0.0429197	-0.0348905	0.0693788	0	0.135135	0.277296	-1.04886	97	71	48
PCAWG2279:CGP_donor_1691207	BOCA	Bone	5883	2430	217	179	0.0857708	0.070751	-0.0933676	0.182041	0	0.0600962	0.225225	-0.714692	179	153	128
Broad126:MM-0376	MM	Multiple myeloma	5887	2284	131	117	0.0549497	0.0490772	-0.0503171	0.0565803	0	0.0809717	0.283286	-1.16575	128	130	51
PCAWG2279:AOCS-065	OV	Ovarian	5887	2152	61	88	0.027087	0.0390764	-0.00180639	0.038371	0	0.108814	0.442478	-1.30036	230	128	179
PCAWG2279:TCGA-B6-A0I1	BRCA	Breast	5890	2783	162	164	0.0561915	0.0568852	-0.0451169	0.15167	1	0.197759	0.284091	-0.779348	255	128	128
PCAWG2279:ICGC_0304	PANC	Pancreatic	5892	3114	127	97	0.0395146	0.0301805	-0.0368002	0.0516847	0	0.230238	0.17188	-1.19323	97	71	48
Sanger560:PD13606a	BRCA_nonTNBC	Breast non-TNBC	5893	2673	113	110	0.0407501	0.0396682	-0.029907	0.0771041	0	0.262295	0.358552	-1.03018	255	179	179
Broad126:MM-0332	MM	Multiple myeloma	5897	2097	74	92	0.0336823	0.0418753	-0.0128575	0.0342539	0	0.259067	0.233536	-1.27904	128	130	51
Sanger560:PD22361a	BRCA_nonTNBC	Breast non-TNBC	5899	4266	407	1091	0.0932203	0.249886	0.0701228	0.632139	1	1.06674	0.40404	-0.18871	255	179	179
PCAWG2279:TCGA-BB-4225	HNSC	Head and neck	5903	4062	288	614	0.0691975	0.147525	0.0182105	0.306456	0	1.13766	0.743657	-0.490583	0	0	255
PCAWG2279:TCGA-24-1558	OV	Ovarian	5907	2998	103	147	0.0332473	0.04745	-0.00636927	0.105102	0	0.286738	0.0705467	-0.928865	230	128	179
PCAWG2279:TCGA-13-0890	OV	Ovarian	5908	2617	113	145	0.04159	0.0533677	-0.0179713	0.115835	0	0.334728	0.186846	-0.899988	230	128	179
Sanger560:PD8973a	BRCA_nonTNBC	Breast non-TNBC	5908	4433	444	1098	0.0979484	0.242224	0.0525321	0.678208	1	0.589441	0.538876	-0.1583	255	179	179
Sanger560:PD13602a	BRCA_nonTNBC	Breast non-TNBC	5914	2774	125	133	0.0434934	0.046277	-0.0290591	0.100148	0	0.142247	0.144613	-0.920943	255	179	179
PCAWG2279:A21-0096_CRUK_PC_0096	PRAD	Prostate	5921	2429	144	133	0.0569395	0.05259	-0.050983	0.0962478	0	0.21978	0.120096	-0.96398	179	179	140
PCAWG2279:BTCA_donor_B083	BTCA	Biliary tract	5923	3392	169	270	0.0483963	0.0773196	-0.00831272	0.106634	0	0.300662	0.207182	-0.930624	140	89	64
PCAWG2279:TCGA-D7-6519	STAD	Stomach	5923	2724	142	151	0.0502833	0.0534702	-0.0361247	0.0702286	0	0.4158	0.253256	-1.05303	0	255	0
PCAWG2279:ICGC_0075	PANC	Pancreatic	5925	2926	228	205	0.075347	0.0677462	-0.0744825	0.179751	0	0	0.329489	-0.700656	97	71	48
PCAWG2279:C0098	CRC	Colorectal	5927	2427	114	108	0.0451128	0.0427384	-0.0359984	0.0779304	0	0.306984	0.197472	-1.05578	0	153	89
PCAWG2279:TCGA-DX-A23R	SARC	Sarcoma	5928	2507	176	211	0.0675106	0.0809359	-0.0448362	0.174468	0	0.3125	0.205086	-0.726937	77	179	230
PCAWG2279:C0092	CRC	Colorectal	5931	2335	114	143	0.0468172	0.0587269	-0.0235893	0.0709716	0	0.397456	0.208768	-1.04571	0	153	89
PCAWG2279:AOCS-005	OV	Ovarian	5945	2772	153	225	0.053273	0.0783426	-0.0175306	0.167986	0	0.386847	0.213311	-0.730488	230	128	179
PCAWG2279:C0026	CRC	Colorectal	5955	2392	87	115	0.0349117	0.0461477	-0.0111669	0.050332	0	0.355556	0.230503	-1.19262	0	153	89
PCAWG2279:TCGA-IF-A4AJ	SARC	Sarcoma	5961	2699	132	138	0.0471597	0.0493033	-0.033732	0.0797766	0	0.0764526	0.389408	-1.01044	77	179	230
Sanger560:PD18037a	BRCA_TNBC	Breast TNBC	5971	3273	122	110	0.0361696	0.0326119	-0.0273442	0.0659025	0	0.355619	0.196207	-1.11704	255	77	179
PCAWG2279:PCSI_0353	PANC	Pancreatic	5975	3046	128	112	0.0406866	0.0356008	-0.0338411	0.0659719	0	0.140449	0.367156	-1.08807	97	71	48
Sanger560:PD7067a	BRCA_TNBC	Breast TNBC	5980	2358	122	137	0.0496339	0.0557364	-0.0324947	0.129525	1	0.392773	0.234522	-0.835676	255	77	179
PCAWG2279:ITNET-0935	PANC	Pancreatic	5983	4630	574	1459	0.121353	0.308457	0.0696152	0.720376	1	0.895804	0.515907	-0.134483	97	71	48
PCAWG2279:OCCAMS-WG-006	ESO	Esophageal	5988	1671	90	150	0.0508188	0.0846979	-0.00602146	0.0712326	0	0.102041	0.331785	-1.08783	77	204	46
PCAWG2279:TCGA-AQ-A04J	BRCA_TNBC	Breast TNBC	5989	2293	66	107	0.0275804	0.0447137	0.00279482	0.0566121	0	0.097371	0.257164	-1.11632	255	77	179
PCAWG2279:PCSI_0171	PANC	Pancreatic	5990	3278	160	163	0.0473653	0.0482534	-0.0352137	0.0733874	0	0.268097	0.351494	-1.03428	97	71	48
Sanger560:PD5942a	BRCA_TNBC	Breast TNBC	5990	2986	146	158	0.0473104	0.051199	-0.0321529	0.126692	0	0.261609	0.184843	-0.838241	255	77	179
Broad126:BR-0009	BRCA	Breast	5991	2609	150	236	0.055371	0.087117	-0.013162	0.16376	0	0.199867	0.348736	-0.752058	255	128	128
PCAWG2279:TCGA-DX-A3M1	SARC	Sarcoma	5991	3166	276	263	0.084507	0.0805266	-0.0809382	0.203841	0	0.510464	0.076864	-0.660855	77	179	230
PCAWG2279:TCGA-10-0937	OV	Ovarian	6006	2439	126	141	0.0496258	0.0555337	-0.0326806	0.116718	0	0.15674	0.157729	-0.893381	230	128	179
Alexandrov507:4121361	DLBCL	Diffuse large B-cell lymphoma	6008	1923	52	76	0.0257044	0.037568	-0.00041127	0.0163312	0	0	0.352113	-1.53018	84	77	115
PCAWG2279:CPCG0063	PRAD	Prostate	6008	2268	117	135	0.0494088	0.0570101	-0.0307483	0.0878199	0	0.0905797	0.181488	-1.00349	179	179	140
PCAWG2279:TCGA-19-5960	GBM	Glioblastoma multiforme	6028	2647	60	60	0.021842	0.021842	-0.00802621	0.0230225	0	0.104822	0.19802	-1.42752	138	112	92
PCAWG2279:C0005	CRC	Colorectal	6036	2369	83	123	0.0336168	0.0498177	-0.00477764	0.0514618	0	0.30303	0.116054	-1.15646	0	153	89
PCAWG2279:ITNET-1308	PANC	Pancreatic	6036	3517	103	144	0.0284766	0.039812	-0.00398894	0.0708582	0	0.4947	0.233168	-1.04535	97	71	48
Sanger560:PD7321a	BRCA_TNBC	Breast TNBC	6055	2971	199	323	0.0647997	0.105177	-0.014902	0.251523	0	0.827358	0	-0.568241	255	77	179
Alexandrov507:RK063_C01	LIVER	Liver	6064	1747	75	67	0.0406064	0.036275	-0.0329984	0.0360845	0	0.193237	0.218818	-1.3353	179	153	128
PCAWG2279:TCGA-14-1823	GBM	Glioblastoma multiforme	6069	2904	59	48	0.0196405	0.0159787	-0.00926631	0.0204038	0	0.31348	0.302572	-1.48677	138	112	92
Sanger560:PD4955a	BRCA_nonTNBC	Breast non-TNBC	6070	2561	158	147	0.0593762	0.0552424	-0.0534476	0.130708	0	0.135226	0.268097	-0.828204	255	179	179
PCAWG2279:PCSI_0210	PANC	Pancreatic	6098	3199	126	129	0.0381934	0.0391028	-0.0251034	0.0845906	0	0.132626	0.35983	-1.01776	97	71	48
PCAWG2279:PCSI_0287	PANC	Pancreatic	6110	2828	91	86	0.0310792	0.0293716	-0.0198948	0.0417826	0	0.504626	0.317909	-1.27808	97	71	48
PCAWG2279:C0065	CRC	Colorectal	6113	2297	88	119	0.0367126	0.0496454	-0.011451	0.0584308	0	0.0805802	0.191644	-1.15852	0	153	89
Alexandrov507:RK054_C01	LIVER	Liver	6114	1728	86	78	0.047046	0.0426696	-0.0401269	0.0321051	0	0.42508	0.253036	-1.32079	179	153	128
Sanger560:PD24191a	BRCA_TNBC	Breast TNBC	6120	2366	90	109	0.0364963	0.0442011	-0.0164412	0.0744137	1	0.0940734	0.233918	-1.04438	255	77	179
Broad126:TCGA-06-0188	GBM	Glioblastoma multiforme	6122	3103	45	63	0.0140493	0.0196691	0.00616547	0.0141981	0	0	0.259151	-1.48998	138	112	92
Broad126:MM-0392	MM	Multiple myeloma	6128	2578	167	161	0.06236	0.0601195	-0.0548365	0.0950594	0	0.412371	0.135931	-0.962138	128	130	51
PCAWG2279:CGP_donor_1691211	BOCA	Bone	6132	1756	86	87	0.0463362	0.046875	-0.034431	0.062854	0	0.215983	0.250501	-1.12635	179	153	128
Alexandrov507:PD6409a	BRCA	Breast	6133	2398	175	245	0.070056	0.0980785	-0.0330392	0.195069	0	0.50923	0.2079	-0.686994	255	128	128
Sanger560:PD11369a	BRCA_nonTNBC	Breast non-TNBC	6134	3424	249	352	0.0706583	0.0998865	-0.032496	0.236365	0	0.652985	0.282828	-0.607623	255	179	179
PCAWG2279:PCSI_0403	PANC	Pancreatic	6140	3574	146	143	0.0397387	0.0389222	-0.0285291	0.0800929	0	0.344353	0.346239	-1.04326	97	71	48
PCAWG2279:TCGA-06-2557	GBM	Glioblastoma multiforme	6148	3679	33	75	0.00873247	0.0198465	0.0175083	0.0165683	0	0.101215	0.309598	-1.44179	138	112	92
PCAWG2279:EOPC-03	EOPC	Prostate early onset	6152	2597	79	82	0.0292918	0.0304042	-0.0151086	0.0549231	0	0.28626	0.13624	-1.12942	179	179	140
Sanger560:PD22358a	BRCA_TNBC	Breast TNBC	6158	2762	211	259	0.0737247	0.0904962	-0.0483256	0.221155	0	0.234604	0.248653	-0.631044	255	77	179
PCAWG2279:ICGC_0526	PANC	Pancreatic	6165	3225	155	149	0.0466165	0.044812	-0.0370827	0.0809595	0	0.195058	0.105374	-1.03517	97	71	48
PCAWG2279:TCGA-BP-4326	KIRC	Kidney clear cell	6177	2519	117	126	0.0446735	0.04811	-0.0297045	0.0733576	0	0.209059	0.290276	-1.03736	122	97	66
PCAWG2279:TCGA-IK-7675	LGG	Glioma low-grade	6177	2188	60	57	0.0262238	0.0249126	-0.0141573	0.0208616	0	0	0.185805	-1.4883	140	89	102
Sanger560:PD24215a	BRCA_TNBC	Breast TNBC	6177	2104	165	143	0.0748639	0.064882	-0.0763321	0.143651	0	0.066269	0.140121	-0.802355	255	77	179
PCAWG2279:C0077	CRC	Colorectal	6207	2347	118	136	0.0482223	0.0555783	-0.0296886	0.0771749	0	0.0744048	0.152964	-1.03953	0	153	89
PCAWG2279:CGP_donor_1437404	BOCA	Bone	6217	2582	222	226	0.0827741	0.0842655	-0.07356	0.179356	0	0.486027	0.136426	-0.711821	179	153	128
PCAWG2279:OCCAMS-RS-014	ESO	Esophageal	6229	2306	76	83	0.0315877	0.0344971	-0.0158371	0.0385294	0	0.199601	0.16276	-1.26197	77	204	46
PCAWG2279:TCGA-B3-3925	KIRP	Kidney papillary cell	6229	2214	98	126	0.0423509	0.0544512	-0.0184857	0.060423	0	0	0.219202	-1.11433	99	89	105
PCAWG2279:TCGA-B5-A1MY	UCEC	Endometrial	6229	2991	127	172	0.041087	0.0556454	-0.0146373	0.126876	0	0.465116	0.211417	-0.860463	166	0	140
PCAWG2279:ICGC_0207	PANC	Pancreatic	6230	2977	86	95	0.0279493	0.0308742	-0.0118193	0.0321631	0	0	0.265781	-1.34068	97	71	48
PCAWG2279:TCGA-FV-A3R3	LIVER	Liver	6236	2437	99	109	0.0390225	0.0429641	-0.0229831	0.045709	0	0.172563	0.239139	-1.20147	179	153	128
Alexandrov507:RK098_C01	LIVER	Liver	6238	1967	93	100	0.0449927	0.0483793	-0.0301055	0.0666419	0	0.362976	0.293112	-1.09963	179	153	128
PCAWG2279:TCGA-EW-A1PH	BRCA	Breast	6243	3098	233	192	0.072858	0.0600375	-0.0769644	0.206667	1	0.282486	0.168634	-0.651868	255	128	128
PCAWG2279:TCGA-BR-8486	STAD	Stomach	6249	3176	138	164	0.0421245	0.0500611	-0.0224005	0.0964517	0	0.19084	0.347947	-0.934329	0	255	0
PCAWG2279:RK326	LIVER	Liver	6267	2578	141	141	0.0526512	0.0526512	-0.0419164	0.0914639	0	0.126263	0.177683	-0.991285	179	153	128
PCAWG2279:C0100	CRC	Colorectal	6273	2544	170	187	0.0642965	0.0707262	-0.0482965	0.126498	0	0.066357	0.336559	-0.847972	0	153	89
Broad126:MM-0344	MM	Multiple myeloma	6282	2612	147	142	0.0542035	0.0523599	-0.0454676	0.0497714	0	0.21645	0.298635	-1.2207	128	130	51
PCAWG2279:AOCS-164	OV	Ovarian	6283	2667	134	143	0.0484279	0.0516805	-0.0340181	0.117721	0	0.154083	0.148644	-0.880984	230	128	179
Broad126:MM-0309	MM	Multiple myeloma	6304	2442	143	162	0.0562549	0.0637294	-0.038406	0.109483	0	0.653595	0.265722	-0.917807	128	130	51
PCAWG2279:TCGA-50-6591	LUAD	Lung adenocarcinoma	6317	3062	133	223	0.042062	0.070525	-0.00180519	0.119898	0	0.249377	0.138841	-0.859315	179	26	0
PCAWG2279:HX26	LIVER	Liver	6321	2209	77	90	0.0333478	0.0389779	-0.0150524	0.0378119	0	0.53286	0.290939	-1.31502	179	153	128
PCAWG2279:TCGA-DX-A3LY	SARC	Sarcoma	6332	2958	236	190	0.0771746	0.0621321	-0.0839346	0.14657	0	0.242718	0.252343	-0.795088	77	179	230
PCAWG2279:TCGA-HE-A5NH	KIRP	Kidney papillary cell	6341	2172	86	106	0.0378521	0.0466549	-0.0168345	0.0531435	0	0.0910747	0.136488	-1.14982	99	89	105
Sanger560:PD13165a	BRCA_nonTNBC	Breast non-TNBC	6341	3497	313	596	0.087017	0.165694	-0.00104198	0.325437	0	0.947522	0.48	-0.472502	255	179	179
PCAWG2279:ICGC_0153	PANC	Pancreatic	6345	3725	142	144	0.0371242	0.0376471	-0.0243137	0.0751022	0	0.250313	0.30722	-1.05628	97	71	48
PCAWG2279:AOCS-104	OV	Ovarian	6352	2592	125	110	0.0464339	0.0408618	-0.0406493	0.0881995	0	0.162469	0.284293	-0.993569	230	128	179
PCAWG2279:TCGA-C5-A1M8	CESC	Cervical	6375	4355	414	926	0.0929293	0.207856	0.0287048	0.497298	1	0.758725	0.339641	-0.290692	255	179	0
Sanger560:PD7215a	BRCA_nonTNBC	Breast non-TNBC	6384	3601	286	686	0.0772764	0.185355	0.0390748	0.384803	1	0.731895	0.224618	-0.400466	255	179	179
PCAWG2279:ICGC_0067	PANC	Pancreatic	6391	2865	79	89	0.0266442	0.0300169	-0.00993592	0.0465553	1	0.0819001	0.243225	-1.22339	97	71	48
PCAWG2279:ICGC_0326	PANC	Pancreatic	6398	2875	109	184	0.0366387	0.0618487	0.000907563	0.0806606	0	0.23571	0.314795	-1.03102	97	71	48
Sanger560:PD4833a	BRCA_TNBC	Breast TNBC	6401	2816	136	163	0.0466392	0.0558985	-0.0260439	0.136478	0	0.0683995	0.291545	-0.829416	255	77	179
PCAWG2279:AOCS-034	OV	Ovarian	6403	2786	141	196	0.0488565	0.0679141	-0.0186847	0.130134	0	0.211864	0.216841	-0.842924	230	128	179
PCAWG2279:OSCC-GB_012201	ORCA	Oral	6406	3339	203	243	0.0590288	0.0706601	-0.0373004	0.175229	0	0.199203	0.270911	-0.717521	102	153	140
PCAWG2279:AOCS-061	OV	Ovarian	6411	2848	89	119	0.03019	0.0403664	-0.00703256	0.0607273	0	0.321802	0.260586	-1.13967	230	128	179
PCAWG2279:ICGC_0393	PANC	Pancreatic	6424	3261	136	163	0.0404641	0.0484975	-0.0204772	0.0817648	0	0.620262	0.0998004	-1.02826	97	71	48
PCAWG2279:AOCS-001	OV	Ovarian	6428	2805	158	178	0.054389	0.0612737	-0.0369432	0.135184	0	0.341064	0.146092	-0.815995	230	128	179
PCAWG2279:0006_CRUK_PC_0006	PRAD	Prostate	6433	3057	59	102	0.0186886	0.0323092	0.00906304	0.0291409	0	0.253807	0.34472	-1.3972	179	179	140
Alexandrov507:APGI_2060	PANC	Pancreatic	6447	2559	110	107	0.0413689	0.0402407	-0.0306341	0.056314	0	0.0789889	0.0748503	-1.15405	97	71	48
PCAWG2279:AOCS-107	OV	Ovarian	6450	2391	102	111	0.0409474	0.0445604	-0.0254291	0.0778628	0	0.175593	0.223964	-1.04527	230	128	179
PCAWG2279:OCCAMS-PS-001	ESO	Esophageal	6454	2612	88	93	0.0324484	0.034292	-0.0178496	0.0469711	0	0.078125	0.249377	-1.24355	77	204	46
PCAWG2279:RK110	LIVER	Liver	6473	1912	71	97	0.0352883	0.0482107	-0.00989463	0.027395	0	0.101729	0.31617	-1.41575	179	153	128
PCAWG2279:RK224	LIVER	Liver	6479	2246	98	121	0.0417732	0.0515772	-0.0201466	0.0538359	0	0.0809061	0.204165	-1.14101	179	153	128
Broad126:MM-0390	MM	Multiple myeloma	6485	2300	90	89	0.0375	0.0370833	-0.0256667	0.0369729	0	0.084317	0.276789	-1.31785	128	130	51
PCAWG2279:TCGA-24-1614	OV	Ovarian	6488	2701	82	120	0.0292753	0.0428418	-0.0026362	0.0727772	0	0.240192	0.437269	-1.07194	230	128	179
Alexandrov507:PD5928a	BRCA	Breast	6494	2509	127	145	0.0486777	0.0555768	-0.0306462	0.0966945	0	0.228137	0.220426	-0.960464	255	128	128
PCAWG2279:TCGA-CZ-5453	KIRC	Kidney clear cell	6495	2541	86	141	0.0325634	0.0533889	0.00100568	0.0565404	0	0.319234	0.117325	-1.16547	122	97	66
Sanger560:PD9575a	BRCA_TNBC	Breast TNBC	6500	2720	155	191	0.0549645	0.0677305	-0.031695	0.153789	1	0.402685	0.38961	-0.772731	255	77	179
PCAWG2279:TCGA-BK-A0CC	UCEC	Endometrial	6502	3864	290	658	0.0731584	0.165994	0.0283613	0.374752	1	0.843418	0.354453	-0.405043	166	0	140
PCAWG2279:ICGC_0061	PANC	Pancreatic	6515	2945	215	186	0.0706076	0.0610837	-0.0711921	0.169376	0	0.0628931	0.376081	-0.737086	97	71	48
Alexandrov507:PD4199a	BRCA	Breast	6524	5203	509	1556	0.0959834	0.293419	0.107854	0.765658	1	1.59124	0.64154	-0.106429	255	128	128
PCAWG2279:ICGC_0069	PANC	Pancreatic	6533	2121	90	143	0.0405223	0.0643854	-0.00471139	0.0298496	0	0.0969932	0.370959	-1.38908	97	71	48
PCAWG2279:TCGA-DI-A1NN	UCEC	Endometrial	6541	3128	183	347	0.0566914	0.107497	0.00444486	0.180713	0	0.606395	0.399564	-0.716816	166	0	140
PCAWG2279:RK284	LIVER	Liver	6542	2166	83	81	0.0366284	0.0357458	-0.0251739	0.0258464	0	0	0.2457	-1.36114	179	153	128
Alexandrov507:PD6042a	BRCA	Breast	6547	2990	244	467	0.0789644	0.151133	0.00130744	0.283563	0	0.510678	0.131521	-0.519865	255	128	128
Broad126:MM-0319	MM	Multiple myeloma	6553	2723	181	259	0.0641162	0.0917464	-0.0268976	0.1366	0	0.526008	0.269058	-0.832685	128	130	51
PCAWG2279:TCGA-B5-A0K3	UCEC	Endometrial	6553	2668	93	186	0.0335983	0.0671965	0.0126402	0.0908985	0	0.736648	0.106534	-0.979644	166	0	140
Sanger560:PD6404a	BRCA_TNBC	Breast TNBC	6553	3051	142	286	0.0450651	0.0907648	0.0121282	0.17151	1	0.373832	0.194175	-0.733658	255	77	179
Broad126:PR-P559	PRAD	Prostate	6557	2614	77	116	0.0283714	0.0427413	-0.000838615	0.0518039	0	0.0887311	0.221309	-1.20585	179	179	140
PCAWG2279:BTCA_donor_Y008	BTCA	Biliary tract	6562	4020	104	120	0.0252427	0.0291262	-0.0078835	0.0185149	0	0.554529	0.289017	-1.46073	140	89	64
PCAWG2279:A32-0019_CRUK_PC_0019	PRAD	Prostate	6566	2868	127	135	0.0427898	0.0454852	-0.0283733	0.0862166	0	0.198151	0.132935	-0.993882	179	179	140
PCAWG2279:TCGA-CC-5260	LIVER	Liver	6568	1942	44	84	0.0215475	0.0411361	0.0118864	4.07348e-15	0	0.292969	0.229674	-1.83503	179	153	128
Broad126:PR-3027	PRAD	Prostate	6570	2133	55	78	0.0246305	0.0349306	-0.000793551	0.0332456	0	0	0.254561	-1.34684	179	179	140
PCAWG2279:TCGA-CJ-5682	KIRC	Kidney clear cell	6580	2586	118	126	0.0439315	0.0469099	-0.0293462	0.0709797	0	0.143782	0.110619	-1.05481	122	97	66
PCAWG2279:C0030	CRC	Colorectal	6586	2593	143	124	0.0531006	0.0460453	-0.049466	0.0768006	0	0.142045	0.147113	-1.03798	0	153	89
PCAWG2279:TCGA-HB-A43Z	SARC	Sarcoma	6586	2859	203	194	0.0686043	0.0655627	-0.0625062	0.16868	0	0.31348	0.194628	-0.74673	77	179	230
PCAWG2279:RK147	LIVER	Liver	6587	2196	70	112	0.0304878	0.0487805	0.000756098	0.0376701	0	0.184843	0.294613	-1.28527	179	153	128
PCAWG2279:C0054	CRC	Colorectal	6594	2388	107	116	0.0430064	0.0466238	-0.0276897	0.0600438	0	0.243506	0.415455	-1.15185	0	153	89
PCAWG2279:TCGA-13-1487	OV	Ovarian	6597	2736	68	115	0.0239774	0.0405501	0.00619746	0.0446633	0	0.0851064	0.292208	-1.24053	230	128	179
Broad126:BR-0002	BRCA	Breast	6605	4622	507	1177	0.10737	0.249259	0.0397823	0.610487	1	0.753769	0.263331	-0.202306	255	128	128
Broad126:BR-0004	BRCA	Breast	6609	2763	188	193	0.0656654	0.0674118	-0.0544855	0.148712	0	0.192308	0.150489	-0.792379	255	128	128
PCAWG2279:AOCS-086	OV	Ovarian	6626	2900	126	148	0.042	0.0493333	-0.0228667	0.0958179	0	0.0732064	0.233567	-0.94856	230	128	179
PCAWG2279:C0091	CRC	Colorectal	6628	2393	103	127	0.0413157	0.0509426	-0.0198203	0.0594745	0	0.141543	0.210231	-1.12491	0	153	89
PCAWG2279:CGP_donor_GC00050	STAD	Stomach	6629	2428	111	140	0.0439082	0.0553797	-0.0208275	0.0587711	0	0.226244	0.166389	-1.10732	0	255	0
Broad126:MM-0425-FIX	MM	Multiple myeloma	6632	2095	66	84	0.0300683	0.0382688	-0.00887472	0.021422	0	0.0914077	0.346878	-1.47748	128	130	51
PCAWG2279:AOCS-160	OV	Ovarian	6633	2844	92	139	0.03125	0.0472147	-0.00241033	0.0655813	0	0.318979	0.156937	-1.10274	230	128	179
PCAWG2279:TCGA-C5-A1ML	CESC	Cervical	6638	4468	390	1018	0.0853765	0.222855	0.0595639	0.508579	1	0.849618	0.395648	-0.278057	255	179	0
Sanger560:PD18259a	BRCA_nonTNBC	Breast non-TNBC	6639	2976	183	270	0.0594928	0.0877763	-0.0211587	0.169066	0	0.714711	0.212841	-0.736421	255	179	179
PCAWG2279:AOCS-063	OV	Ovarian	6641	2697	109	151	0.0389703	0.0539864	-0.0118513	0.0877512	0	0.155885	0.169837	-0.973054	230	128	179
Alexandrov507:RK031_C01	LIVER	Liver	6649	2036	92	102	0.0430712	0.0477528	-0.0266966	0.0497418	0	0	0	-1.1933	179	153	128
PCAWG2279:TCGA-06-0214	GBM	Glioblastoma multiforme	6661	3725	101	135	0.0264052	0.0352941	-0.00415686	0.038642	0	0.0859107	0.224341	-1.29303	138	112	92
PCAWG2279:PCSI_0072	PANC	Pancreatic	6662	3061	105	96	0.0332173	0.0303701	-0.0233863	0.0507467	0	0.0744602	0.187852	-1.16806	97	71	48
Sanger560:PD23566a	BRCA_TNBC	Breast TNBC	6667	2512	72	83	0.0275651	0.0317764	-0.0101103	0.0408948	0	0.0942507	0.227642	-1.21871	255	77	179
PCAWG2279:TCGA-A4-A57E	KIRP	Kidney papillary cell	6669	2767	132	155	0.0460412	0.0540635	-0.0266229	0.0775404	0	0.128123	0.251708	-1.0403	99	89	105
Sanger560:PD8978a	BRCA_nonTNBC	Breast non-TNBC	6670	2881	157	137	0.0526669	0.0459577	-0.0486427	0.130304	1	0.067981	0.19084	-0.84945	255	179	179
Alexandrov507:RK099_C01	LIVER	Liver	6675	2086	97	120	0.0443733	0.0548948	-0.0222891	0.0611221	0	0.171674	0.252207	-1.11392	179	153	128
Sanger560:PD6411a	BRCA_TNBC	Breast TNBC	6675	2843	172	143	0.0584438	0.0485899	-0.058142	0.157026	0	0.0621504	0.22531	-0.765177	255	77	179
Sanger560:PD6727b	BRCA	Breast	6679	3786	286	245	0.0735975	0.0630468	-0.075508	0.257892	1	0.27907	0.327273	-0.562664	255	128	128
Sanger560:PD18264a	BRCA_nonTNBC	Breast non-TNBC	6680	5425	596	1592	0.107873	0.288145	0.0776109	0.745054	1	0.782347	0.317965	-0.118094	255	179	179
PCAWG2279:AOCS-081	OV	Ovarian	6688	2904	74	127	0.0246338	0.042277	0.00654594	0.0602728	1	0.0892061	0.327547	-1.13254	230	128	179
Broad126:MM-0387	MM	Multiple myeloma	6696	2408	85	102	0.0338915	0.0406699	-0.0145024	0.0360625	0	0.342466	0.4158	-1.33363	128	130	51
Alexandrov507:RK010_C01	LIVER	Liver	6710	1812	85	91	0.0444561	0.0475941	-0.0297636	0.0349239	0	0.204499	0.184928	-1.26581	179	153	128
Alexandrov507:RK108_C01	LIVER	Liver	6710	2103	98	116	0.0444848	0.0526555	-0.0247626	0.0594202	0	0.2457	0.348432	-1.12736	179	153	128
PCAWG2279:TCGA-24-1548	OV	Ovarian	6732	2747	149	107	0.0523358	0.0375834	-0.0563217	0.0704806	0	0	0.303644	-1.08032	230	128	179
PCAWG2279:CGP_donor_1528374	BOCA	Bone	6735	2384	133	122	0.0535427	0.0491143	-0.0473253	0.0866024	0	0.0791766	0.182615	-0.98214	179	153	128
PCAWG2279:OCCAMS-RS-008	ESO	Esophageal	6748	3259	162	221	0.0482286	0.0657934	-0.0194868	0.120306	0	0.335946	0.236646	-0.876663	77	204	46
PCAWG2279:TCGA-02-2485	GBM	Glioblastoma multiforme	6750	3753	53	48	0.0137555	0.0124578	-0.000428757	0.0103195	1	0	0.38501	-1.64995	138	112	92
PCAWG2279:TCGA-AP-A0L8	UCEC	Endometrial	6760	2769	67	103	0.0233531	0.035901	0.00285953	0.0449275	0	0.254885	0.319693	-1.19693	166	0	140
PCAWG2279:TCGA-CW-6087	KIRC	Kidney clear cell	6770	2771	92	118	0.0320446	0.0411007	-0.010193	0.0487685	0	0.0816327	0.0729395	-1.17199	122	97	66
Sanger560:PD7243a	BRCA_nonTNBC	Breast non-TNBC	6774	3097	200	250	0.0625586	0.0781983	-0.0371749	0.139166	0	0.367647	0.199933	-0.82607	255	179	179
PCAWG2279:TCGA-B0-5094	KIRC	Kidney clear cell	6784	2767	182	157	0.063481	0.0547611	-0.062549	0.126513	0	0.0634921	0.155219	-0.849547	122	97	66
PCAWG2279:TCGA-AP-A05A	UCEC	Endometrial	6786	3320	189	251	0.0552632	0.0733918	-0.0266608	0.176552	0	0.533333	0.26534	-0.706647	166	0	140
Alexandrov507:RK003_C01	LIVER	Liver	6791	1959	58	88	0.028169	0.0427392	-0.000415736	0.0290659	0	0.0974659	0.216076	-1.35241	179	153	128
PCAWG2279:PCSI_0301	PANC	Pancreatic	6797	3719	181	320	0.0473946	0.0837916	0.000262896	0.146646	0	0.265393	0.477555	-0.80075	97	71	48
PCAWG2279:ICGC_0059	PANC	Pancreatic	6805	3975	81	110	0.0198773	0.0269939	0.00125153	0.0494666	1	0.210674	0.313644	-1.21626	97	71	48
Sanger560:PD4875a	BRCA_TNBC	Breast TNBC	6805	2836	143	137	0.0487057	0.0466621	-0.0396199	0.0990437	0	0.42523	0.265428	-0.928132	255	77	179
Sanger560:PD13418a	BRCA_TNBC	Breast TNBC	6808	4577	412	906	0.0880907	0.193714	0.0247235	0.513333	1	1.10607	0.478698	-0.273944	255	77	179
PCAWG2279:TCGA-06-0155	GBM	Glioblastoma multiforme	6813	3610	35	83	0.00943396	0.022372	0.0185607	0.0164982	1	0.0971817	0.18617	-1.57643	138	112	92
PCAWG2279:AOCS-158	OV	Ovarian	6815	2596	110	107	0.0408012	0.0396884	-0.0299941	0.0710462	0	0.0787402	0.228758	-1.04117	230	128	179
PCAWG2279:AOCS-088	OV	Ovarian	6816	2511	104	102	0.0398315	0.0390655	-0.0285806	0.0630354	0	0.233463	0.228908	-1.10521	230	128	179
PCAWG2279:C0063	CRC	Colorectal	6817	2539	111	181	0.0420614	0.0685866	-0.00374233	0.0737562	0	0.0708717	0.192976	-1.0512	0	153	89
PCAWG2279:TCGA-A8-A07B	BRCA_nonTNBC	Breast non-TNBC	6818	4254	369	719	0.0847497	0.165135	0.00316123	0.413667	1	0.861498	0.855471	-0.363255	255	179	179
PCAWG2279:TCGA-B5-A11I	UCEC	Endometrial	6818	3193	112	160	0.0340115	0.0485879	-0.00683632	0.0766106	0	0.207325	0.415601	-1.01951	166	0	140
Sanger560:PD8969a	BRCA_TNBC	Breast TNBC	6820	3409	264	268	0.0752351	0.076375	-0.0656187	0.2463	0	0.182398	0.224299	-0.575505	255	77	179
PCAWG2279:TCGA-BR-4255	STAD	Stomach	6827	3525	125	134	0.0344828	0.0369655	-0.0194483	0.0521975	0	0.261609	0.407925	-1.14794	0	255	0
Sanger560:PD11368a	BRCA_nonTNBC	Breast non-TNBC	6828	3979	338	662	0.0828635	0.162295	0.00428144	0.329315	0	0.949474	0.296484	-0.465068	255	179	179
Sanger560:PD8611a	BRCA_TNBC	Breast TNBC	6828	3199	190	275	0.0575932	0.0833586	-0.0215871	0.210201	1	0.402068	0.189394	-0.652911	255	77	179
Sanger560:PD23578a	BRCA_TNBC	Breast TNBC	6840	2520	117	138	0.0446565	0.0526718	-0.0251069	0.0894016	0	0.231303	0.203321	-0.973226	255	77	179
Sanger560:PD24304a	BRCA_TNBC	Breast TNBC	6853	2351	77	113	0.0314157	0.0461036	-0.00386944	0.064668	0	0.164338	0.0670017	-1.09615	255	77	179
PCAWG2279:TCGA-AX-A2H5	UCEC	Endometrial	6856	3169	170	310	0.0520037	0.0948302	0.00162251	0.168562	0	0.582936	0.309491	-0.744522	166	0	140
PCAWG2279:TCGA-C5-A1BF	CESC	Cervical	6857	5177	518	1357	0.0981618	0.257154	0.0670138	0.641807	1	0.863276	0.441258	-0.179893	255	179	0
PCAWG2279:TCGA-C8-A12L	BRCA	Breast	6857	3146	195	235	0.0600739	0.0723968	-0.0377585	0.175817	0	0.105042	0.285002	-0.714713	255	128	128
Sanger560:PD11753a	BRCA_nonTNBC	Breast non-TNBC	6858	3067	117	137	0.0369435	0.0432586	-0.0183227	0.0598078	0	0.224048	0.301912	-1.10803	255	179	179
Sanger560:PD7306a	BRCA_nonTNBC	Breast non-TNBC	6863	3518	295	259	0.0815368	0.0715865	-0.0836407	0.194908	0	0.40107	0.295858	-0.682778	255	179	179
Alexandrov507:PD4975a	BRCA	Breast	6867	2772	134	130	0.0466574	0.0452646	-0.0367159	0.102236	0	0.149925	0.282586	-0.923083	255	128	128
Alexandrov507:RK012_C01	LIVER	Liver	6869	1706	57	77	0.0315615	0.0426357	-0.00764341	0.035362	0	0.11236	0.200401	-1.32598	179	153	128
PCAWG2279:TCGA-GL-A59R	KIRP	Kidney papillary cell	6872	2381	93	132	0.0374849	0.0532043	-0.00951391	0.0492352	0	0.526316	0.251889	-1.20274	99	89	105
PCAWG2279:TCGA-A3-3372	KIRC	Kidney clear cell	6876	2768	120	151	0.041841	0.0526499	-0.0192162	0.0836566	0	0.143062	0.257732	-1.00145	122	97	66
PCAWG2279:PCSI_0250	PANC	Pancreatic	6887	2772	129	111	0.0449164	0.038649	-0.0396755	0.0779466	0	0	0.341997	-1.01371	97	71	48
Sanger560:PD23554a	BRCA_TNBC	Breast TNBC	6899	2580	120	175	0.0447761	0.0652985	-0.0127313	0.11092	0	0.225056	0.241796	-0.905569	255	77	179
PCAWG2279:TCGA-AA-A01S	CRC	Colorectal	6901	3182	87	102	0.0265082	0.0310786	-0.00858867	0.0484713	0	0.1875	0.138083	-1.16518	0	153	89
Alexandrov507:APGI_2157	PANC	Pancreatic	6902	4919	448	993	0.0892608	0.197848	0.0264005	0.479957	0	0.72102	0.359551	-0.308745	97	71	48
PCAWG2279:A29-0017_CRUK_PC_0017	PRAD	Prostate	6902	3128	150	145	0.0464684	0.0449194	-0.0366642	0.103151	1	0.246761	0.235452	-0.94502	179	179	140
PCAWG2279:RK103	LIVER	Liver	6902	1716	81	102	0.0446035	0.0561674	-0.0215	0.0396528	0	0.102145	0.0478927	-1.26456	179	153	128
PCAWG2279:ICGC_0109	PANC	Pancreatic	6908	3692	201	190	0.0530063	0.0501055	-0.0452078	0.0614081	0	0.263158	0.291886	-1.11813	97	71	48
PCAWG2279:TCGA-A3-3308	KIRC	Kidney clear cell	6910	2699	103	120	0.0367989	0.0428724	-0.0184051	0.0446088	0	0.0762777	0.236807	-1.2298	122	97	66
PCAWG2279:RK258	LIVER	Liver	6912	1791	88	105	0.0465362	0.0555262	-0.0261999	0.0439156	0	0.101833	0.23116	-1.2477	179	153	128
PCAWG2279:RK275	LIVER	Liver	6913	2411	95	107	0.0378335	0.0426125	-0.0208379	0.0390286	0	0.2693	0.36075	-1.26759	179	153	128
PCAWG2279:TCGA-A6-A567	CRC	Colorectal	6924	3355	65	74	0.0188133	0.0214182	-0.00208973	0.020469	0	0.355872	0.21966	-1.45625	0	153	89
PCAWG2279:CPCG0242	PRAD	Prostate	6930	2772	112	121	0.0389972	0.0421309	-0.0237632	0.0903628	1	0.225734	0.212465	-0.957707	179	179	140
PCAWG2279:TCGA-06-0745	GBM	Glioblastoma multiforme	6940	3065	75	82	0.0236967	0.0259084	-0.00785466	0.0305695	0	0.448833	0.230614	-1.3432	138	112	92
PCAWG2279:PCSI_0284	PANC	Pancreatic	6944	3773	228	211	0.0588691	0.0544797	-0.0531454	0.147694	0	0.37797	0.220057	-0.781352	97	71	48
Sanger560:PD4953a	BRCA_nonTNBC	Breast non-TNBC	6946	2874	149	153	0.0501009	0.0514459	-0.037766	0.111941	0	0.253485	0.169033	-0.891324	255	179	179
PCAWG2279:TCGA-27-2528	GBM	Glioblastoma multiforme	6948	3822	58	69	0.0147884	0.0175931	0.00253748	0.013514	0	0.0943396	0.203666	-1.49242	138	112	92
PCAWG2279:RK297	LIVER	Liver	6953	2055	105	113	0.0487239	0.0524362	-0.033884	0.0456362	0	0.277264	0.0446828	-1.19316	179	153	128
PCAWG2279:AOCS-165	OV	Ovarian	6961	2482	92	93	0.0356313	0.0360186	-0.0228071	0.0732233	0	0.164835	0.32554	-1.03835	230	128	179
PCAWG2279:ICGC_0296	PANC	Pancreatic	6963	3525	125	117	0.0344828	0.0322759	-0.0241379	0.0595008	0	0.327439	0.461494	-1.13096	97	71	48
Sanger560:PD17981a	BRCA_nonTNBC	Breast non-TNBC	6964	3808	245	509	0.0626919	0.130246	0.0145926	0.224661	0	0.763973	0.63249	-0.617615	255	179	179
PCAWG2279:TCGA-B0-5695	KIRC	Kidney clear cell	6968	2870	119	125	0.0400673	0.0420875	-0.0260539	0.0625353	0	0	0.259319	-1.11472	122	97	66
Broad126:TCGA-06-0185	GBM	Glioblastoma multiforme	6969	3496	57	54	0.0158509	0.0150167	-0.0022703	0.0178216	0	0.169348	0.224782	-1.54466	138	112	92
PCAWG2279:TCGA-MH-A55Z	KIRP	Kidney papillary cell	6970	2685	111	139	0.0398564	0.0499102	-0.0177881	0.0584123	0	0.325203	0.153022	-1.11742	99	89	105
Alexandrov507:RK029_C01	LIVER	Liver	6978	1729	89	116	0.0486605	0.0634226	-0.0227643	0.0533979	0	0.397614	0.0481464	-1.19648	179	153	128
PCAWG2279:CGP_donor_1490908	BOCA	Bone	6988	3103	221	201	0.0689978	0.0627537	-0.0661417	0.148113	0	0.328767	0.116959	-0.778283	179	153	128
PCAWG2279:PCSI_0274	PANC	Pancreatic	6991	3501	163	136	0.0452652	0.0377673	-0.0412896	0.0801556	0	0.12945	0.199317	-1.0229	97	71	48
Sanger560:PD11742a	BRCA_nonTNBC	Breast non-TNBC	7005	3359	207	437	0.0598439	0.126337	0.0166649	0.253291	0	0.452899	0.405754	-0.577024	255	179	179
PCAWG2279:OSCC-GB_011801	ORCA	Oral	7009	3137	157	161	0.0485017	0.0497374	-0.0361162	0.108746	0	0.18797	0.126622	-0.907704	102	153	140
Sanger560:PD4841a	BRCA_nonTNBC	Breast non-TNBC	7020	2773	130	147	0.0452489	0.051166	-0.0278566	0.0995514	0	0.0739645	0.275957	-0.927196	255	179	179
Broad126:MM-0338	MM	Multiple myeloma	7033	2826	193	150	0.0659604	0.0512645	-0.0712522	0.0771389	0	0.184843	0.277998	-1.03447	128	130	51
PCAWG2279:TCGA-DD-A4NE	LIVER	Liver	7034	2538	109	116	0.0413192	0.0439727	-0.0267976	0.050432	0	0.0781861	0.276052	-1.16753	179	153	128
PCAWG2279:AOCS-079	OV	Ovarian	7041	2878	120	142	0.0402955	0.047683	-0.0209375	0.0833868	0	0.353357	0.157332	-1.02223	230	128	179
PCAWG2279:C0068	CRC	Colorectal	7042	2832	131	143	0.0446794	0.0487722	-0.0290546	0.068786	0	0.206612	0.0926212	-1.09575	0	153	89
PCAWG2279:TCGA-B1-A47M	KIRP	Kidney papillary cell	7042	2639	118	164	0.0430814	0.0598759	-0.0145951	0.06823	0	0.305577	0.23465	-1.0681	99	89	105
PCAWG2279:C0037	CRC	Colorectal	7069	2902	114	140	0.0379747	0.0466356	-0.0171113	0.0501702	0	0	0.31506	-1.19761	0	153	89
PCAWG2279:AOCS-083	OV	Ovarian	7070	3011	75	151	0.024108	0.0485375	0.0139106	0.0744665	1	0.317209	0.356333	-1.073	230	128	179
PCAWG2279:HX14	LIVER	Liver	7095	2062	84	94	0.0388529	0.0434783	-0.0221129	0.0495344	0	0.390244	0.171013	-1.18873	179	153	128
PCAWG2279:TCGA-EO-A1Y8	UCEC	Endometrial	7108	4151	330	593	0.0776288	0.139497	-0.00752388	0.351367	1	0.854701	0.382117	-0.435988	166	0	140
PCAWG2279:CGP_donor_GC00015	STAD	Stomach	7129	2519	92	118	0.0351279	0.0450554	-0.0127133	0.049952	0	0.0672495	0.158128	-1.19028	0	255	0
Alexandrov507:PD6410a	BRCA	Breast	7132	2889	198	187	0.0662429	0.0625627	-0.0605473	0.168402	0	0.368324	0.110619	-0.729941	255	128	128
PCAWG2279:PCSI_0506	PANC	Pancreatic	7147	3731	239	411	0.0623858	0.107283	-0.00772749	0.197456	0	0.87156	0.303375	-0.675801	97	71	48
PCAWG2279:RK285	LIVER	Liver	7151	2302	86	129	0.0358035	0.0537053	-0.0054821	0.0603529	0	0	0.156556	-1.12665	179	153	128
PCAWG2279:TCGA-27-2523	GBM	Glioblastoma multiforme	7153	3953	79	91	0.0194917	0.0224525	-0.00248014	0.0286958	0	0.354925	0.279969	-1.35231	138	112	92
PCAWG2279:AOCS-004	OV	Ovarian	7156	2738	116	122	0.0408739	0.042988	-0.0268471	0.0640528	0	0.167926	0.270819	-1.07605	230	128	179
PCAWG2279:TCGA-CJ-6033	KIRC	Kidney clear cell	7162	2811	143	184	0.049124	0.0632085	-0.0239519	0.096145	0	0.118273	0.102705	-0.952111	122	97	66
PCAWG2279:TCGA-25-2391	OV	Ovarian	7164	2901	139	174	0.0463179	0.0579807	-0.0232869	0.102832	0	0.320513	0.373715	-0.913245	230	128	179
PCAWG2279:PCSI_0509	PANC	Pancreatic	7166	3864	91	109	0.0229566	0.0274975	-0.0047114	0.0479092	1	0.275862	0.275027	-1.22542	97	71	48
PCAWG2279:TCGA-24-1103	OV	Ovarian	7170	2806	120	150	0.0412939	0.0516173	-0.0190998	0.095726	0	0.0705219	0.0904432	-0.942831	230	128	179
PCAWG2279:PCSI_0305	PANC	Pancreatic	7178	4165	187	191	0.0438453	0.0447831	-0.0312919	0.0853672	0	0.4	0.277778	-1.0201	97	71	48
PCAWG2279:C0051	CRC	Colorectal	7184	2708	109	139	0.0388177	0.0495014	-0.0160157	0.0603724	0	0.277971	0.203666	-1.13767	0	153	89
PCAWG2279:TCGA-CV-5973	HNSC	Head and neck	7187	3611	210	246	0.0565885	0.0662894	-0.0365465	0.142947	0	0.239693	0.311086	-0.806976	0	0	255
Sanger560:PD23567a	BRCA_TNBC	Breast TNBC	7198	2620	68	91	0.025	0.0334559	-0.00304412	0.0381724	0	0	0.183598	-1.29288	255	77	179
PCAWG2279:RK117	LIVER	Liver	7202	2258	95	98	0.0402884	0.0415606	-0.027045	0.0375159	0	0.250836	0.229095	-1.25205	179	153	128
PCAWG2279:C0013	CRC	Colorectal	7206	2727	117	134	0.0413866	0.0474001	-0.0235119	0.0622997	0	0.211715	0.247437	-1.13729	0	153	89
PCAWG2279:AOCS-080	OV	Ovarian	7208	3299	100	143	0.0294204	0.0420712	-0.00371168	0.0650941	0	0.0722543	0.206368	-1.10975	230	128	179
PCAWG2279:C0001	CRC	Colorectal	7211	3040	154	153	0.0490446	0.0487261	-0.0382675	0.085444	0	0.187032	0.246154	-0.987896	0	153	89
PCAWG2279:TCGA-CR-6480	HNSC	Head and neck	7213	5371	585	1482	0.106927	0.270883	0.0623352	0.622087	1	0.790167	0.501952	-0.194631	0	0	255
PCAWG2279:TCGA-AL-3468	KIRP	Kidney papillary cell	7222	2903	104	155	0.034632	0.0516151	-0.00511222	0.0603239	0	0.218341	0.267558	-1.10919	99	89	105
PCAWG2279:AOCS-153	OV	Ovarian	7237	2899	94	121	0.0313438	0.0403468	-0.00947516	0.070046	0	0.150602	0.154416	-1.05271	230	128	179
PCAWG2279:OCCAMS-ST-023	ESO	Esophageal	7241	3268	81	93	0.0240499	0.0276128	-0.00689192	0.020585	0	0.219619	0.254237	-1.45906	77	204	46
PCAWG2279:PCSI_0351	PANC	Pancreatic	7241	3483	145	139	0.0404689	0.0387943	-0.0301903	0.0550959	0	0.127551	0.262544	-1.17989	97	71	48
PCAWG2279:TCGA-26-5132	GBM	Glioblastoma multiforme	7243	4191	97	118	0.0226054	0.0274994	-0.00397203	0.0339242	0	0.168067	0.226986	-1.26902	138	112	92
PCAWG2279:AOCS-168	OV	Ovarian	7263	3298	162	312	0.0476751	0.0918187	0.007701	0.164148	0	0.224467	0.293446	-0.758468	230	128	179
PCAWG2279:TCGA-AX-A1C8	UCEC	Endometrial	7266	3753	281	366	0.0729302	0.0949909	-0.0421625	0.262009	1	0.860303	0.233463	-0.558893	166	0	140
Alexandrov507:PD6049a	BRCA	Breast	7268	3109	201	243	0.0626363	0.0757245	-0.0398118	0.174106	0	0.377562	0.240798	-0.714447	255	128	128
PCAWG2279:AOCS-114	OV	Ovarian	7269	2864	124	127	0.0418354	0.0428475	-0.0290068	0.076645	0	0.148258	0.121654	-1.03526	230	128	179
PCAWG2279:TCGA-MH-A561	KIRP	Kidney papillary cell	7277	2782	127	177	0.0440666	0.0614157	-0.0151242	0.0748984	0	0.0728863	0.148754	-1.04338	99	89	105
PCAWG2279:TCGA-DD-A1EJ	LIVER	Liver	7288	2855	109	119	0.0368866	0.0402707	-0.0211912	0.041251	0	0.235479	0.0979432	-1.28708	179	153	128
PCAWG2279:C0071	CRC	Colorectal	7291	2802	122	139	0.04204	0.047898	-0.0243859	0.0747102	0	0.535834	0.173671	-1.02916	0	153	89
PCAWG2279:C0048	CRC	Colorectal	7300	2908	115	137	0.0382314	0.0455452	-0.0187407	0.0608585	0	0.340599	0.122474	-1.10786	0	153	89
PCAWG2279:C0075	CRC	Colorectal	7313	2867	128	136	0.0431412	0.0458375	-0.028759	0.0515068	0	0.137741	0.194363	-1.15089	0	153	89
PCAWG2279:TCGA-DS-A0VL	CESC	Cervical	7319	5764	541	1557	0.0922578	0.265518	0.0877769	0.663598	1	0.902194	0.652528	-0.166079	255	179	0
PCAWG2279:RK148	LIVER	Liver	7334	2317	104	113	0.0430285	0.0467522	-0.0276078	0.0668311	0	0.151172	0.118296	-1.10718	179	153	128
PCAWG2279:TCGA-B5-A0K8	UCEC	Endometrial	7335	4897	446	1008	0.0892536	0.201721	0.0302886	0.476082	0	0.866463	0.359874	-0.310911	166	0	140
PCAWG2279:TCGA-DD-A4ND	LIVER	Liver	7342	2247	89	125	0.0379208	0.0532595	-0.0103741	0.0481238	0	0.198676	0.0787712	-1.17071	179	153	128
Sanger560:PD23562a	BRCA_TNBC	Breast TNBC	7348	3276	195	193	0.0577607	0.0571682	-0.0481292	0.151622	0	0.122474	0.257981	-0.777325	255	77	179
PCAWG2279:PCSI_0146	PANC	Pancreatic	7360	2787	110	100	0.0381018	0.034638	-0.0293758	0.0192072	0	0.162999	0.191205	-1.48219	97	71	48
PCAWG2279:RK198	LIVER	Liver	7382	2223	75	116	0.0322858	0.0499354	-0.00186483	0.0314707	0	0.0897666	0.276352	-1.3368	179	153	128
PCAWG2279:TCGA-BH-A0AV	BRCA_TNBC	Breast TNBC	7388	3455	211	284	0.059353	0.0798875	-0.0287539	0.180223	0	0.317292	0.256657	-0.704894	255	77	179
PCAWG2279:CGP_donor_1397083	BOCA	Bone	7394	4690	200	328	0.0417537	0.068476	-0.00320668	0.0568884	0	0.216333	0.0800854	-1.15103	179	153	128
PCAWG2279:AOCS-105	OV	Ovarian	7399	2935	94	126	0.030972	0.0415157	-0.00752553	0.0564768	0	0.153965	0.17991	-1.1546	230	128	179
PCAWG2279:TCGA-B9-4116	KIRP	Kidney papillary cell	7399	2661	109	137	0.0394784	0.0496197	-0.017285	0.0587062	1	0.0745157	0.25436	-1.14941	99	89	105
PCAWG2279:PCSI_0311	PANC	Pancreatic	7425	3890	121	112	0.0303258	0.0280702	-0.019614	0.0557491	0	0.0638162	0.242457	-1.14239	97	71	48
PCAWG2279:RK157	LIVER	Liver	7427	2642	112	127	0.0408461	0.0463166	-0.0234602	0.0563573	0	0.335852	0.188041	-1.12076	179	153	128
PCAWG2279:AOCS-056	OV	Ovarian	7441	2951	84	118	0.027532	0.0386758	-0.00314126	0.0477463	0	0.0818331	0.259366	-1.21281	230	128	179
Sanger560:PD11349a	BRCA_nonTNBC	Breast non-TNBC	7449	4013	322	505	0.0782884	0.122781	-0.0256241	0.27985	0	0.535168	0.496278	-0.529798	255	179	179
PCAWG2279:TCGA-24-1419	OV	Ovarian	7473	2846	121	149	0.0410726	0.050577	-0.0196755	0.0766247	0	0.294118	0.253646	-1.02716	230	128	179
Sanger560:PD24186a	BRCA_TNBC	Breast TNBC	7488	2682	124	138	0.0445723	0.0496046	-0.0279971	0.0839218	0	0.240964	0.167729	-0.991047	255	77	179
PCAWG2279:RK102	LIVER	Liver	7495	1870	69	75	0.0350254	0.0380711	-0.0194822	0.0265445	1	0.21692	0.0909504	-1.33418	179	153	128
PCAWG2279:ICGC_0021	PANC	Pancreatic	7513	3748	171	150	0.0444387	0.0389813	-0.0383399	0.0827725	0	0.175747	0.297885	-1.00161	97	71	48
Broad126:MM-0447	MM	Multiple myeloma	7518	1893	66	64	0.0331159	0.0321124	-0.021431	0.0191624	0	0.0931099	0.255363	-1.45549	128	130	51
PCAWG2279:C0015	CRC	Colorectal	7527	2925	173	199	0.0571901	0.0657851	-0.0383141	0.112753	0	0.294811	0.302229	-0.908533	0	153	89
Alexandrov507:APGI_2000	PANC	Pancreatic	7537	3112	113	108	0.0351806	0.0336239	-0.0242553	0.0579927	1	0.359712	0.319898	-1.12935	97	71	48
PCAWG2279:TCGA-AG-3582	CRC	Colorectal	7538	3138	76	93	0.0234713	0.0287214	-0.00456825	0.0363083	0	0.273224	0.127844	-1.27388	0	153	89
PCAWG2279:CPCG0339	PRAD	Prostate	7541	2861	72	113	0.0243161	0.0381628	0.00309895	0.0224645	0	0	0.105263	-1.39182	179	179	140
PCAWG2279:ICGC_0452	PANC	Pancreatic	7544	679	21	29	0.0269576	0.0372272	-0.00338383	0.0101193	0	0.256476	0.091352	-1.62177	97	71	48
PCAWG2279:TCGA-CN-5365	HNSC	Head and neck	7544	3657	326	552	0.0867714	0.146926	-0.0192941	0.280141	0	0.567537	0.334821	-0.523523	0	0	255
PCAWG2279:C0009	CRC	Colorectal	7556	2887	119	158	0.0398393	0.0528959	-0.0147667	0.0676261	0	0.195312	0.23482	-1.06068	0	153	89
PCAWG2279:PCSI_0334	PANC	Pancreatic	7564	3381	126	141	0.0361965	0.0405056	-0.019507	0.0681136	0	0.222965	0.228115	-1.09289	97	71	48
PCAWG2279:TCGA-AN-A04D	BRCA_TNBC	Breast TNBC	7566	3001	100	99	0.0322477	0.0319252	-0.0197949	0.0605729	0	0.404858	0.0618238	-1.12039	255	77	179
PCAWG2279:HX18	LIVER	Liver	7571	2366	72	101	0.0291971	0.040957	-0.00435685	0.037351	0	0	0.38475	-1.2849	179	153	128
PCAWG2279:PCSI_0328	PANC	Pancreatic	7582	4026	318	352	0.0770722	0.0853127	-0.060539	0.243134	1	0.434439	0.203114	-0.581731	97	71	48
Alexandrov507:RK016_C01	LIVER	Liver	7584	2040	85	107	0.0397196	0.05	-0.0174112	0.0402652	0	0.187266	0.176835	-1.26444	179	153	128
Sanger560:PD8995a	BRCA_nonTNBC	Breast non-TNBC	7586	5332	497	1195	0.0914949	0.219993	0.0438535	0.529053	1	1.07322	0.314607	-0.265657	255	179	179
PCAWG2279:RK213	LIVER	Liver	7595	1848	103	98	0.0528747	0.050308	-0.044729	0.0433366	0	0.289645	0.0540103	-1.21549	179	153	128
PCAWG2279:ICGC_0392	PANC	Pancreatic	7605	2990	119	146	0.0385113	0.0472492	-0.0176246	0.068037	0	0.220264	0.303122	-1.06947	97	71	48
PCAWG2279:TCGA-BP-4781	KIRC	Kidney clear cell	7609	3189	153	178	0.0465187	0.0541198	-0.0275695	0.0826668	0	0.243457	0.149611	-1.03266	122	97	66
PCAWG2279:TCGA-IS-A3KA	SARC	Sarcoma	7625	2945	155	162	0.0509031	0.053202	-0.0376946	0.0809782	0	0.200669	0.239521	-1.03373	77	179	230
PCAWG2279:TCGA-A4-A48D	KIRP	Kidney papillary cell	7628	2714	133	155	0.0472637	0.0550817	-0.028172	0.0723415	0	0.0706215	0.248491	-1.07841	99	89	105
Sanger560:PD11752a	BRCA_TNBC	Breast TNBC	7636	3535	112	99	0.0308116	0.0272352	-0.021469	0.0506915	0	0.44586	0.131822	-1.17919	255	77	179
PCAWG2279:TCGA-DD-A1EL	LIVER	Liver	7637	2275	70	78	0.0294737	0.0328421	-0.0130526	0.030336	0	0	0.30037	-1.36325	179	153	128
PCAWG2279:RK228	LIVER	Liver	7639	2564	144	154	0.054054	0.0578078	-0.0397057	0.0937426	1	0.362319	0.157171	-0.961721	179	153	128
PCAWG2279:PCSI_0227	PANC	Pancreatic	7640	3942	214	210	0.0529441	0.0519545	-0.0432281	0.102994	0	0.417536	0.361773	-0.92309	97	71	48
PCAWG2279:TCGA-C5-A1BN	CESC	Cervical	7641	5222	461	1308	0.0866216	0.245772	0.079867	0.578136	1	0.791434	0.283286	-0.225118	255	179	0
Broad126:MM-0242	MM	Multiple myeloma	7642	2610	69	87	0.0254613	0.0321033	-0.00536531	0.0183407	0	0.171233	0.321199	-1.47498	128	130	51
PCAWG2279:AOCS-095	OV	Ovarian	7650	3046	118	149	0.0375079	0.0473617	-0.015405	0.0750793	0	0.141443	0.168966	-1.04119	230	128	179
PCAWG2279:C0079	CRC	Colorectal	7656	3006	110	143	0.0354153	0.0460399	-0.0123323	0.0609052	0	0.204639	0.18388	-1.13722	0	153	89
PCAWG2279:TCGA-AG-A032	CRC	Colorectal	7664	3479	95	103	0.0265437	0.028779	-0.0109628	0.0546364	0	0.110497	0.230947	-1.13411	0	153	89
PCAWG2279:TCGA-BR-6456	STAD	Stomach	7674	2897	120	144	0.04004	0.0480481	-0.020036	0.0679659	0	0.20284	0.272331	-1.09672	0	255	0
PCAWG2279:PCSI_0112	PANC	Pancreatic	7679	4569	92	118	0.0197044	0.0252731	-0.000106233	0.0393197	1	0.209937	0.143335	-1.28993	97	71	48
Alexandrov507:PD4116a	BRCA	Breast	7682	3131	172	349	0.0532343	0.108016	0.0122241	0.189735	0	0.309757	0.0672043	-0.684159	255	128	128
PCAWG2279:PCSI_0356	PANC	Pancreatic	7697	3494	137	141	0.0381191	0.039232	-0.024818	0.0535707	0	0	0.203666	-1.1584	97	71	48
Alexandrov507:4116738	DLBCL	Diffuse large B-cell lymphoma	7710	3019	246	217	0.0788714	0.0695736	-0.0800564	0.168103	0	0.182983	0.073692	-0.73975	84	77	115
PCAWG2279:TCGA-G3-A25Y	LIVER	Liver	7718	2907	128	137	0.0425673	0.0455604	-0.0278311	0.0750591	0	0.457816	0.367985	-1.02235	179	153	128
Sanger560:PD22357a	BRCA_nonTNBC	Breast non-TNBC	7719	5599	562	1502	0.0986138	0.263555	0.0724661	0.634926	1	1.11602	0.620476	-0.183922	255	179	179
Alexandrov507:PD7409a	BRCA	Breast	7733	2894	178	194	0.0594522	0.0647963	-0.0440534	0.134961	0	0.108225	0.220588	-0.810825	255	128	128
Alexandrov507:PD4020a	ALL	Acute lymphocytic leukemia	7741	6868	851	2258	0.12213	0.324053	0.0835804	0.92049	1	0.975976	0.669643	-0.0281121	150	102	128
PCAWG2279:TCGA-EP-A3RK	LIVER	Liver	7762	2656	107	118	0.0388244	0.0428157	-0.0227155	0.0489382	0	0	0.17059	-1.16491	179	153	128
PCAWG2279:PCSI_0468	PANC	Pancreatic	7763	3956	180	193	0.0443787	0.0475838	-0.0296114	0.10301	0	0.218103	0.198751	-0.940003	97	71	48
PCAWG2279:TCGA-CJ-4918	KIRC	Kidney clear cell	7775	2722	123	140	0.0435861	0.0496102	-0.0259206	0.0427013	0	0.0589971	0.232626	-1.2173	122	97	66
Sanger560:PD24202a	BRCA_TNBC	Breast TNBC	7779	3492	192	337	0.0534521	0.0938196	-0.00242984	0.195377	0	0.496771	0.158831	-0.683936	255	77	179
PCAWG2279:TCGA-06-0210	GBM	Glioblastoma multiforme	7792	4065	75	75	0.0180072	0.0180072	-0.00380792	0.0180131	1	0	0.187047	-1.47598	138	112	92
PCAWG2279:PCSI_0453	PANC	Pancreatic	7797	3472	166	175	0.0464726	0.0489922	-0.0326002	0.101812	0	0.242571	0.227467	-0.947025	97	71	48
PCAWG2279:TCGA-D8-A27F	BRCA_TNBC	Breast TNBC	7809	2939	131	144	0.0431063	0.047384	-0.0271392	0.0971413	0	0.332226	0.249688	-0.951554	255	77	179
Broad126:TCGA-13-0751	OV	Ovarian	7837	3249	101	108	0.0301583	0.0322484	-0.0150839	0.0433552	0	0.302115	0.234673	-1.20022	230	128	179
PCAWG2279:TCGA-A8-A092	BRCA_nonTNBC	Breast non-TNBC	7844	5908	582	1514	0.0968708	0.251997	0.0645686	0.680383	1	1.20388	1.45985	-0.15539	255	179	179
Alexandrov507:G1	DLBCL	Diffuse large B-cell lymphoma	7845	3313	85	126	0.0249048	0.0369177	0.000617638	0.0406501	0	0.251889	0.228115	-1.24777	84	77	115
PCAWG2279:TCGA-BC-A216	LIVER	Liver	7848	2710	102	122	0.0362989	0.0434164	-0.0168114	0.0348224	0	0.289017	0.191816	-1.31221	179	153	128
Sanger560:PD7205a	BRCA_nonTNBC	Breast non-TNBC	7858	4555	409	934	0.0878625	0.200645	0.0321332	0.454509	1	0.768574	0.396301	-0.328233	255	179	179
PCAWG2279:TCGA-50-6597	LUAD	Lung adenocarcinoma	7859	4113	355	448	0.084263	0.106338	-0.0546148	0.247053	0	0.516224	0.229659	-0.573848	179	26	0
Sanger560:PD9702a	BRCA_TNBC	Breast TNBC	7861	3670	266	243	0.070557	0.0644562	-0.0677135	0.216309	0	0.139795	0.129702	-0.642729	255	77	179
PCAWG2279:TCGA-24-2290	OV	Ovarian	7871	3127	168	181	0.0520607	0.0560893	-0.0372383	0.106356	0	0.302297	0.20649	-0.899446	230	128	179
PCAWG2279:RK232	LIVER	Liver	7874	2634	106	139	0.038771	0.0508413	-0.0145779	0.0499354	0	0.0726744	0.311526	-1.17805	179	153	128
Sanger560:PD7250a	BRCA_TNBC	Breast TNBC	7890	3405	126	134	0.0359486	0.0382311	-0.0212611	0.0955537	1	0.0688231	0.202899	-0.975107	255	77	179
Broad126:TCGA-14-1454	GBM	Glioblastoma multiforme	7904	3923	41	72	0.0101914	0.0178971	0.0124952	0.0200791	0	0.0592417	0.205339	-1.50311	138	112	92
PCAWG2279:TCGA-IA-A40Y	KIRP	Kidney papillary cell	7905	3336	178	200	0.0518044	0.0582072	-0.0345821	0.137611	0	0.232288	0.278293	-0.812565	99	89	105
PCAWG2279:RK112	LIVER	Liver	7922	2467	109	123	0.042462	0.0479159	-0.0252544	0.0498912	0	0.0700771	0.0346981	-1.1712	179	153	128
Alexandrov507:RK047_C01	LIVER	Liver	7924	1963	82	102	0.0397479	0.0494426	-0.0180281	0.0392693	0	0.184332	0.0825083	-1.2842	179	153	128
Broad126:MM-0356	MM	Multiple myeloma	7934	3271	168	158	0.0498368	0.0468704	-0.041787	0.0554917	0	0.308452	0.306748	-1.14017	128	130	51
PCAWG2279:CPCG0078	PRAD	Prostate	7936	3075	119	138	0.0374803	0.0434646	-0.0192441	0.0581001	0	0.1386	0.398974	-1.11119	179	179	140
Broad126:MM-0343	MM	Multiple myeloma	7940	2515	78	83	0.0298279	0.03174	-0.0148987	0.0202201	0	0.160901	0.247875	-1.40949	128	130	51
PCAWG2279:HX11	LIVER	Liver	7944	2725	138	112	0.0488496	0.039646	-0.0469381	0.0640747	0	0.142857	0.265428	-1.09937	179	153	128
PCAWG2279:TCGA-14-1459	GBM	Glioblastoma multiforme	7952	3469	94	85	0.0263379	0.0238162	-0.0154934	0.0359327	1	0.253593	0.210637	-1.32372	138	112	92
Alexandrov507:PD4224a	BRCA	Breast	7955	6509	787	2183	0.11908	0.330307	0.0962391	0.815979	1	0.771704	0.334448	-0.0783162	255	128	128
PCAWG2279:TCGA-DD-A1EG	LIVER	Liver	7964	2691	139	147	0.0498029	0.0526693	-0.0359169	0.0555872	0	0.27248	0.23948	-1.16641	179	153	128
PCAWG2279:RK166	LIVER	Liver	7970	2429	115	119	0.0454725	0.0470542	-0.0324381	0.0505369	0	0.304414	0.146897	-1.19397	179	153	128
PCAWG2279:RK096	LIVER	Liver	7971	1779	72	101	0.0383182	0.053752	-0.0107163	0.0349226	1	0	0.0940292	-1.27347	179	153	128
PCAWG2279:TCGA-PD-A5DF	LIVER	Liver	7986	2673	150	157	0.054093	0.0566174	-0.040978	0.0765559	0	0.129366	0.137033	-1.04023	179	153	128
Sanger560:PD13753a	BRCA_nonTNBC	Breast non-TNBC	7995	6350	662	1713	0.102636	0.265581	0.0660465	0.767168	1	1.22604	0.928998	-0.105795	255	179	179
PCAWG2279:RK172	LIVER	Liver	7998	2540	113	127	0.042803	0.0481061	-0.0257803	0.0581129	0	0.2849	0.234742	-1.15148	179	153	128
PCAWG2279:TCGA-DX-A1KU	SARC	Sarcoma	8000	2887	150	127	0.0502176	0.0425176	-0.0469394	0.0585784	0	0.0772201	0.234055	-1.13958	77	179	230
PCAWG2279:C0080	CRC	Colorectal	8022	2336	96	117	0.0394089	0.0480296	-0.0187291	0.0327592	1	0.239044	0.233918	-1.30808	0	153	89
PCAWG2279:CGP_donor_GC00028	STAD	Stomach	8023	3121	105	126	0.0325986	0.0391183	-0.0133387	0.0518834	0	0.328731	0.158128	-1.16952	0	255	0
Alexandrov507:RK137_C01	LIVER	Liver	8024	2338	94	104	0.0385562	0.0426579	-0.0223101	0.0366577	0	0.157978	0.252434	-1.26485	179	153	128
PCAWG2279:ICGC_0140	PANC	Pancreatic	8035	3580	161	177	0.04375	0.0480978	-0.0277772	0.05219	0	0.124688	0.251256	-1.17972	97	71	48
PCAWG2279:C0023	CRC	Colorectal	8046	3570	173	191	0.047139	0.0520436	-0.0309482	0.0863525	0	0.287026	0.305725	-0.998074	0	153	89
Alexandrov507:RK025_C01	LIVER	Liver	8049	2435	124	138	0.0489152	0.0544379	-0.032284	0.0583473	0	0.307456	0.282187	-1.14557	179	153	128
Sanger560:PD8621a	BRCA_TNBC	Breast TNBC	8062	3437	167	197	0.0472151	0.0556969	-0.0274549	0.127862	0	0.300842	0.149031	-0.83653	255	77	179
PCAWG2279:TCGA-A8-A075	BRCA_nonTNBC	Breast non-TNBC	8066	4160	359	641	0.0842723	0.15047	-0.0105024	0.298537	0	0.840042	0.271462	-0.499567	255	179	179
Alexandrov507:RK042_C01	LIVER	Liver	8073	2547	107	109	0.0404231	0.0411787	-0.0277099	0.0664015	0	0.227964	0.0719683	-1.10199	179	153	128
PCAWG2279:AOCS-092	OV	Ovarian	8082	3348	107	170	0.0310325	0.0493039	0.000135731	0.0721018	0	0.263852	0.281611	-1.05457	230	128	179
PCAWG2279:RK121	LIVER	Liver	8082	2582	147	148	0.0548098	0.0551827	-0.043918	0.0740816	0	0.275672	0.231865	-1.06127	179	153	128
PCAWG2279:TCGA-24-1544	OV	Ovarian	8091	3279	80	107	0.0236756	0.0316662	-0.00205268	0.0378535	0	0.281294	0.318049	-1.3098	230	128	179
PCAWG2279:PCSI_0537	PANC	Pancreatic	8095	4298	203	430	0.0461573	0.0977717	0.0168413	0.146467	0	0.517241	0.192997	-0.780995	97	71	48
PCAWG2279:TCGA-06-0686	GBM	Glioblastoma multiforme	8102	3989	74	109	0.0180973	0.0266569	0.00465248	0.0167411	0	0.241352	0.25743	-1.56965	138	112	92
Broad126:BR-MEX-082	BRCA	Breast	8112	3182	112	141	0.0341255	0.0429616	-0.012702	0.0631443	0	0.418119	0.200746	-1.10297	255	128	128
PCAWG2279:ITNET-0124	PANC	Pancreatic	8136	636	35	45	0.0475544	0.0611413	-0.0227228	0.0166708	0	0.0900495	0.147798	-1.56883	97	71	48
PCAWG2279:RK298	LIVER	Liver	8146	2355	114	115	0.0464359	0.0468432	-0.0346721	0.0441341	0	0	0.0844595	-1.25207	179	153	128
Sanger560:PD11367a	BRCA_nonTNBC	Breast non-TNBC	8164	3395	130	149	0.037196	0.0426323	-0.0194793	0.071034	0	0.201478	0.215692	-1.04943	255	179	179
PCAWG2279:RK066	LIVER	Liver	8185	2658	118	124	0.0427846	0.0449601	-0.0288876	0.0367586	0	0.155763	0.230491	-1.26272	179	153	128
PCAWG2279:TCGA-06-0211	GBM	Glioblastoma multiforme	8189	4133	99	98	0.0233877	0.0231514	-0.00996267	0.0496046	1	0.146843	0.265765	-1.21005	138	112	92
PCAWG2279:TCGA-AO-A0J2	BRCA_TNBC	Breast TNBC	8206	2697	81	141	0.0289596	0.0504112	0.005596	0.0545773	0	0.153492	0.112994	-1.1605	255	77	179
PCAWG2279:OCCAMS-AH-173	ESO	Esophageal	8214	3637	236	372	0.0631523	0.0995451	-0.0170747	0.170248	0	0.44823	0.343857	-0.73094	77	204	46
PCAWG2279:TCGA-19-2629	GBM	Glioblastoma multiforme	8219	3190	103	131	0.031307	0.0398176	-0.00992705	0.0768896	1	0.330305	0.223928	-1.04991	138	112	92
PCAWG2279:TCGA-CW-6093	KIRC	Kidney clear cell	8219	3197	150	169	0.0454959	0.0512587	-0.0282827	0.065295	0	0	0.32554	-1.09009	122	97	66
Sanger560:PD23563a	BRCA_TNBC	Breast TNBC	8223	2963	110	140	0.0359125	0.0457068	-0.0137094	0.0719865	0	0.336021	0.138274	-1.05345	255	77	179
Alexandrov507:HX9T	LIVER	Liver	8244	2451	75	99	0.0294002	0.0388083	-0.00693218	0.0370776	0	0.0763942	0.220751	-1.2498	179	153	128
Sanger560:PD8830a	BRCA_TNBC	Breast TNBC	8246	3522	127	135	0.0350635	0.0372722	-0.0203611	0.0722154	0	0.198544	0.234192	-1.0687	255	77	179
PCAWG2279:RK178	LIVER	Liver	8247	2549	89	121	0.0335976	0.0456776	-0.00887731	0.0243492	0	0.242718	0.248403	-1.39079	179	153	128
Sanger560:PD10011a	BRCA_TNBC	Breast TNBC	8272	2763	103	132	0.0359763	0.0461055	-0.0134446	0.0633315	0	0.164881	1.23055	-1.12417	255	77	179
Sanger560:PD7211a	BRCA_TNBC	Breast TNBC	8286	3386	156	177	0.0447504	0.0507745	-0.0272014	0.103413	0	0.179964	0.165335	-0.915819	255	77	179
PCAWG2279:ICGC_0033	PANC	Pancreatic	8297	2838	135	130	0.0459496	0.0442478	-0.0362464	0.0687941	0	0.132714	0.165235	-1.06195	97	71	48
PCAWG2279:PCSI_0325	PANC	Pancreatic	8317	4120	300	489	0.0710901	0.115877	-0.0174123	0.203377	0	0.479616	0.187207	-0.670392	97	71	48
Alexandrov507:PD4958a	BRCA	Breast	8332	3451	249	365	0.0701211	0.102788	-0.0284664	0.181427	0	0.652377	0.309693	-0.696168	255	128	128
PCAWG2279:A10-0015_CRUK_PC_0015	PRAD	Prostate	8342	4036	135	155	0.0326402	0.0374758	-0.0150687	0.0572851	0	0.173712	0.185136	-1.12049	179	179	140
PCAWG2279:CPCG0388	PRAD	Prostate	8344	3052	107	132	0.0339467	0.0418782	-0.0134099	0.0354004	0	0.157978	0.361367	-1.31541	179	179	140
PCAWG2279:TCGA-BH-A0WA	BRCA_TNBC	Breast TNBC	8351	3500	179	251	0.0497222	0.0697222	-0.0186944	0.137362	0	0.319319	0.145688	-0.813923	255	77	179
PCAWG2279:AOCS-161	OV	Ovarian	8356	4017	238	374	0.0578091	0.0908429	-0.0145562	0.185139	0	0.495719	0.173913	-0.692437	230	128	179
Sanger560:PD13298a	BRCA_TNBC	Breast TNBC	8367	3850	204	233	0.0516456	0.0589873	-0.0334684	0.150466	0	0.138504	0.194336	-0.774684	255	77	179
PCAWG2279:HX10	LIVER	Liver	8377	2426	73	105	0.0288995	0.0415677	-0.00312114	0.033272	0	0.173913	0.192123	-1.27586	179	153	128
Alexandrov507:RK083_C01	LIVER	Liver	8386	2408	97	105	0.0386762	0.041866	-0.0233541	0.0476125	0	0.0785546	0.25974	-1.22277	179	153	128
PCAWG2279:TCGA-E2-A14P	BRCA	Breast	8393	4956	364	830	0.0719937	0.164161	0.0289747	0.331158	0	0.656768	0.295372	-0.46521	255	128	128
PCAWG2279:RK266	LIVER	Liver	8408	2515	173	141	0.0661568	0.0539197	-0.0690096	0.075987	0	0.127959	0.1053	-1.04229	179	153	128
Sanger560:PD7307a	BRCA_nonTNBC	Breast non-TNBC	8424	6288	743	1837	0.116312	0.28757	0.0593156	0.728843	1	1.02413	0.295683	-0.12864	255	179	179
PCAWG2279:TCGA-16-1063	GBM	Glioblastoma multiforme	8425	4182	82	90	0.0191499	0.0210182	-0.00319664	0.0421949	1	0.14881	0.286123	-1.27695	138	112	92
Broad126:BR-MEX-116	BRCA	Breast	8442	5831	535	1304	0.090204	0.219862	0.0464333	0.386375	0	1.87559	1.4574	-0.399621	255	128	128
Sanger560:PD13627a	BRCA_TNBC	Breast TNBC	8442	3453	190	194	0.0534759	0.0546017	-0.0416977	0.132262	1	0.300842	0.121729	-0.822271	255	77	179
PCAWG2279:TCGA-ES-A2HS	LIVER	Liver	8444	3099	132	137	0.0412629	0.0428259	-0.0278262	0.0443415	0	0.132363	0.180832	-1.23587	179	153	128
PCAWG2279:TCGA-A2-A04T	BRCA_TNBC	Breast TNBC	8446	3751	186	267	0.0482991	0.0693326	-0.0160956	0.141631	0	0.511771	0.241416	-0.811186	255	77	179
PCAWG2279:TCGA-C5-A2LV	CESC	Cervical	8458	5102	402	904	0.077278	0.173779	0.0274956	0.364224	0	0.807102	0.307882	-0.424687	255	179	0
Sanger560:PD9002a	BRCA_nonTNBC	Breast non-TNBC	8476	3168	183	153	0.0559976	0.0468176	-0.0547772	0.0870571	0	0.275179	0.14912	-0.983929	255	179	179
PCAWG2279:TCGA-32-1970	GBM	Glioblastoma multiforme	8484	4604	78	89	0.0165816	0.0189201	9.86395e-05	0.03191	1	0.143062	0.299593	-1.35287	138	112	92
PCAWG2279:OCCAMS-WG-002	ESO	Esophageal	8492	3187	170	259	0.0517189	0.0787952	-0.0138144	0.11991	0	0.421941	0.482005	-0.885802	77	204	46
Sanger560:PD9592a	BRCA_nonTNBC	Breast non-TNBC	8496	3576	171	185	0.046518	0.0503264	-0.0313613	0.116733	0	0.2414	0.296416	-0.891507	255	179	179
Sanger560:PD22360a	BRCA_TNBC	Breast TNBC	8510	3400	211	273	0.0602857	0.078	-0.0326	0.160475	0	0.414079	0.185071	-0.752136	255	77	179
PCAWG2279:AOCS-096	OV	Ovarian	8524	3208	110	153	0.0332527	0.0462515	-0.0075792	0.0493432	0	0.139276	0.195258	-1.16945	230	128	179
Alexandrov507:RK100_C01	LIVER	Liver	8526	2445	110	137	0.043222	0.053831	-0.0209352	0.0627551	0	0.143472	0.106232	-1.08585	179	153	128
PCAWG2279:PCSI_0297	PANC	Pancreatic	8539	4005	160	174	0.0389769	0.0423873	-0.0234641	0.0857508	0	0.405268	0.160901	-1.00347	97	71	48
Alexandrov507:RK050_C01	LIVER	Liver	8547	2369	106	125	0.0429324	0.0506278	-0.0235302	0.0440949	0	0	0.285409	-1.21303	179	153	128
Sanger560:PD6731a2	BRCA_TNBC	Breast TNBC	8549	5236	554	1196	0.103823	0.224138	0.0221094	0.534573	1	0.652377	0.503145	-0.263195	255	77	179
PCAWG2279:TCGA-25-1634	OV	Ovarian	8551	3610	116	139	0.0312668	0.0374663	-0.0121941	0.0562322	0	0.125313	0.212879	-1.16701	230	128	179
PCAWG2279:TCGA-A7-A13D	BRCA	Breast	8572	3963	253	272	0.0622693	0.0669456	-0.0478198	0.17004	1	0.296004	0.311968	-0.722754	255	128	128
Alexandrov507:RK046_C01	LIVER	Liver	8581	1806	89	81	0.0466946	0.0424974	-0.0395614	0.0350516	1	0.10101	0.135931	-1.29156	179	153	128
Alexandrov507:PD4604a	BRCA	Breast	8585	3430	205	193	0.0580736	0.0546742	-0.0512804	0.119357	0	0.278552	0.260191	-0.867207	255	128	128
PCAWG2279:RK186	LIVER	Liver	8597	2248	114	102	0.048552	0.0434412	-0.0425179	0.048193	1	0.169062	0.322061	-1.18981	179	153	128
PCAWG2279:TCGA-14-1034	GBM	Glioblastoma multiforme	8621	4992	107	142	0.0210134	0.0278869	-0.000241163	0.0292078	0	0.262985	0.295296	-1.35605	138	112	92
PCAWG2279:C0038	CRC	Colorectal	8647	3383	131	160	0.0376112	0.0459374	-0.0170462	0.0651876	0	0.171625	0.245969	-1.09996	0	153	89
PCAWG2279:AOCS-167	OV	Ovarian	8649	3776	187	190	0.0482456	0.0490196	-0.0362962	0.0977435	0	0.3517	0.274383	-0.95353	230	128	179
Alexandrov507:RK075_C01	LIVER	Liver	8669	2577	121	129	0.0451998	0.0481883	-0.0307314	0.0550513	0	0.211119	0.236247	-1.15624	179	153	128
Broad126:TCGA-06-0152	GBM	Glioblastoma multiforme	8681	4253	71	96	0.0163106	0.0220538	0.00380152	0.0327988	0	0.130293	0.223714	-1.32625	138	112	92
PCAWG2279:RK208	LIVER	Liver	8684	3119	248	221	0.0770426	0.0686549	-0.0771345	0.12654	0	0.25	0.17337	-0.838471	179	153	128
Alexandrov507:RK084_C01	LIVER	Liver	8687	2202	100	94	0.0434405	0.0408341	-0.034391	0.0408906	0	0.170213	0.119332	-1.26815	179	153	128
PCAWG2279:TCGA-A7-A0CE	BRCA_TNBC	Breast TNBC	8690	3727	172	252	0.0449438	0.0658479	-0.0125341	0.137344	0	0.210416	0.190321	-0.808076	255	77	179
PCAWG2279:TCGA-BP-5168	KIRC	Kidney clear cell	8695	3123	143	175	0.0443686	0.0542972	-0.0228768	0.0714422	0	0.310945	0.323625	-1.07542	122	97	66
PCAWG2279:TCGA-19-2620	GBM	Glioblastoma multiforme	8703	4519	82	103	0.0177528	0.0222992	0.0010184	0.0184975	1	0.154799	0.361471	-1.4785	138	112	92
Alexandrov507:HX5T	LIVER	Liver	8708	2805	125	126	0.0430293	0.0433735	-0.030988	0.0526829	0	0.204918	0.479386	-1.16238	179	153	128
PCAWG2279:RK163	LIVER	Liver	8709	2310	80	115	0.033195	0.0477178	-0.0059917	0.0388794	0	0.0873362	0.141493	-1.26102	179	153	128
Alexandrov507:PD4006a	BRCA	Breast	8711	3247	114	151	0.0340604	0.045115	-0.0104117	0.0762723	0	0.131839	0.133511	-1.01869	255	128	128
PCAWG2279:RK123	LIVER	Liver	8724	2466	118	102	0.045986	0.0397506	-0.04082	0.048407	0	0.0831947	0.283086	-1.16937	179	153	128
PCAWG2279:TCGA-HU-8245	STAD	Stomach	8728	3315	147	192	0.0430454	0.0562226	-0.0181728	0.0793966	0	0.285714	0.414805	-1.04419	0	255	0
PCAWG2279:RK058	LIVER	Liver	8742	2503	82	118	0.0315021	0.0453323	-0.00482213	0.0276232	0	0	0.107604	-1.34175	179	153	128
PCAWG2279:RK038	LIVER	Liver	8746	2973	150	151	0.0488122	0.0491376	-0.037368	0.0608227	0	0.0655308	0.188324	-1.11542	179	153	128
PCAWG2279:TCGA-EK-A2RM	CESC	Cervical	8756	5963	569	1252	0.0938479	0.206498	0.0254178	0.508138	0	1.08951	0.543478	-0.28027	255	179	0
PCAWG2279:TCGA-FV-A3I0	LIVER	Liver	8760	3341	170	183	0.0494042	0.0531822	-0.0345667	0.0885276	0	0.223714	0.19685	-0.993194	179	153	128
Sanger560:PD5925a	BRCA_TNBC	Breast TNBC	8780	3911	272	451	0.0678135	0.112441	-0.0139676	0.234828	0	0.451931	0.214198	-0.60914	255	77	179
PCAWG2279:TCGA-A2-A0D0	BRCA_TNBC	Breast TNBC	8785	3663	124	239	0.0329524	0.0635132	0.0103131	0.0999529	1	0.445576	0.191939	-0.925672	255	77	179
PCAWG2279:TCGA-DG-A2KJ	CESC	Cervical	8787	6394	639	1586	0.0983985	0.244225	0.0535885	0.576618	1	0.960452	0.554135	-0.226519	255	179	0
PCAWG2279:PCSI_0547	PANC	Pancreatic	8796	3424	147	149	0.041714	0.0422815	-0.0293178	0.0783274	0	0.230415	0.131544	-1.01281	97	71	48
PCAWG2279:TCGA-CR-7382	HNSC	Head and neck	8798	5442	415	868	0.0748827	0.156622	0.0153685	0.346399	0	0.78637	0.32296	-0.439523	0	0	255
PCAWG2279:TCGA-CV-7180	HNSC	Head and neck	8814	3775	215	358	0.0554839	0.0923871	-0.00812903	0.146012	0	0.45417	0.34965	-0.794139	0	0	255
PCAWG2279:C0060	CRC	Colorectal	8826	3684	192	210	0.05074	0.0554968	-0.0350571	0.0954205	0	0.289157	0.237592	-0.940202	0	153	89
Sanger560:PD5945a	BRCA_TNBC	Breast TNBC	8833	3474	172	189	0.0481253	0.0528819	-0.0321813	0.106422	0	0.410798	0.216685	-0.930632	255	77	179
PCAWG2279:RK217	LIVER	Liver	8835	2507	92	132	0.0352896	0.0506329	-0.00747526	0.0283015	0	0	0.107143	-1.37362	179	153	128
Sanger560:PD23565a	BRCA_TNBC	Breast TNBC	8852	6267	641	1599	0.100675	0.251139	0.0557204	0.602272	1	1.097	0.721046	-0.212085	255	77	179
PCAWG2279:TCGA-DD-A4NG	LIVER	Liver	8863	3166	163	200	0.0499081	0.061237	-0.0275701	0.0726348	0	0.171723	0.145476	-1.03544	179	153	128
PCAWG2279:RK131	LIVER	Liver	8883	2792	108	122	0.0373444	0.0421853	-0.0202379	0.0362796	0	0.0742391	0.154751	-1.29519	179	153	128
PCAWG2279:TCGA-ES-A2HT	LIVER	Liver	8894	2753	117	139	0.0410095	0.0487206	-0.0213992	0.0404568	0	0.501074	0.280741	-1.25159	179	153	128
Alexandrov507:HX28T	LIVER	Liver	8901	2626	90	108	0.0330154	0.0396185	-0.0137139	0.0238864	0	0	0.277179	-1.40622	179	153	128
PCAWG2279:C0081	CRC	Colorectal	8902	3347	173	196	0.0501886	0.056861	-0.032535	0.0780296	0	0.216685	0.116857	-1.03608	0	153	89
Broad126:MM-0191	MM	Multiple myeloma	8903	3637	217	196	0.058068	0.0524485	-0.0534943	0.0667099	0	0.0512821	0.143596	-1.07508	128	130	51
Sanger560:PD22363a	BRCA_nonTNBC	Breast non-TNBC	8905	3397	132	175	0.0377466	0.0500429	-0.0132251	0.0820616	0	0.367872	0.229299	-1.0006	255	179	179
PCAWG2279:TCGA-D7-A4YX	STAD	Stomach	8908	3968	148	153	0.0363815	0.0376106	-0.0227906	0.0516759	0	0.256805	0.25635	-1.16799	0	255	0
PCAWG2279:TCGA-AO-A0J4	BRCA_TNBC	Breast TNBC	8909	4772	568	403	0.116585	0.0827176	-0.14611	0.359228	1	0.118906	0.132758	-0.424735	255	77	179
PCAWG2279:CGP_donor_GC00017	STAD	Stomach	8921	4206	135	129	0.0313516	0.0299582	-0.0198802	0.0482144	0	0.148295	0.426009	-1.18846	0	255	0
PCAWG2279:RK154	LIVER	Liver	8923	2312	111	109	0.0460199	0.0451907	-0.0354511	0.0325843	0	0.179695	0.185529	-1.36506	179	153	128
Sanger560:PD24205a	BRCA_TNBC	Breast TNBC	8928	3649	168	184	0.044812	0.0490797	-0.0290253	0.0900853	0	0.447427	0.125881	-0.997578	255	77	179
PCAWG2279:RK220	LIVER	Liver	8939	2390	107	116	0.0429719	0.0465863	-0.0276546	0.0606746	0	0.20979	0.106534	-1.11958	179	153	128
PCAWG2279:CPCG0249	PRAD	Prostate	8955	3211	77	132	0.0232558	0.0398671	0.0070299	0.0195412	0	0.3276	0.185931	-1.5069	179	179	140
PCAWG2279:AOCS-093	OV	Ovarian	8963	3531	191	254	0.0526026	0.0699532	-0.0245123	0.123478	0	0.322234	0.162075	-0.843562	230	128	179
PCAWG2279:TCGA-BT-A20Q	BLCA	Bladder	8970	6749	605	1746	0.0883341	0.254928	0.0854262	0.641013	1	1.35605	1.43319	-0.17983	230	230	0
PCAWG2279:TCGA-10-0938	OV	Ovarian	8994	4221	235	211	0.0543856	0.0488313	-0.0493784	0.103095	0	0.325581	0.220913	-0.936396	230	128	179
PCAWG2279:OSCC-GB_012401	ORCA	Oral	9006	4961	297	553	0.0586841	0.109267	0.00203043	0.232788	0	0.558476	0.211361	-0.611296	102	153	140
PCAWG2279:ICGC_0037	PANC	Pancreatic	9013	4718	196	211	0.0406808	0.0437941	-0.0256355	0.0559546	0	0.188501	0.198983	-1.16658	97	71	48
Broad126:TCGA-06-0648	GBM	Glioblastoma multiforme	9026	4283	93	117	0.0212183	0.0266941	-0.00186448	0.0201113	0	0.200535	0.442087	-1.50276	138	112	92
PCAWG2279:CGP_donor_1691147	BOCA	Bone	9052	2789	183	152	0.0633437	0.0526134	-0.0644085	0.0640776	0	0.132188	0.164042	-1.10965	179	153	128
PCAWG2279:AOCS-058	OV	Ovarian	9066	3705	148	185	0.0388962	0.0486202	-0.0170618	0.0809678	0	0.17452	0.442581	-1.02046	230	128	179
PCAWG2279:TCGA-D1-A1NU	UCEC	Endometrial	9069	4621	276	590	0.0584622	0.124974	0.0182029	0.247096	0	0.532671	0.276319	-0.583124	166	0	140
PCAWG2279:ICGC_0114	PANC	Pancreatic	9076	4019	259	227	0.0628793	0.0551105	-0.0609362	0.140262	1	0.2457	0.237954	-0.814377	97	71	48
PCAWG2279:ICGC_0455	PANC	Pancreatic	9084	4197	144	186	0.0335117	0.043286	-0.0110887	0.066778	0	0.403924	0.234302	-1.09003	97	71	48
PCAWG2279:TCGA-E2-A109	BRCA	Breast	9084	3521	157	172	0.0433582	0.0475007	-0.0275515	0.076599	0	0.216099	0.200803	-1.01591	255	128	128
PCAWG2279:RK304	LIVER	Liver	9093	2417	92	123	0.0365514	0.0488677	-0.0118903	0.0497338	0	0.0724113	0.035524	-1.21631	179	153	128
PCAWG2279:TCGA-AG-3901	CRC	Colorectal	9100	4587	113	121	0.0241092	0.0258161	-0.00881331	0.0497749	0	0	0.316322	-1.19817	0	153	89
Broad126:BR-MEX-045	BRCA	Breast	9119	3400	164	148	0.0468571	0.0422857	-0.0401143	0.0803001	0	0.192555	0.189702	-0.999617	255	128	128
PCAWG2279:RK222	LIVER	Liver	9130	2496	107	126	0.0412173	0.0485362	-0.02202	0.0368649	0	0.077821	0.13509	-1.29294	179	153	128
Sanger560:PD18247a	BRCA_nonTNBC	Breast non-TNBC	9136	7889	892	2365	0.111654	0.296032	0.0775596	0.88665	1	0.970874	1.27226	-0.0457196	255	179	179
Sanger560:PD8984a	BRCA_TNBC	Breast TNBC	9152	4488	302	260	0.0658239	0.0566696	-0.0655606	0.205091	0	0.0834028	0.208551	-0.649089	255	77	179
Sanger560:PD7217a	BRCA_TNBC	Breast TNBC	9169	4286	316	605	0.0720474	0.137939	0.00263931	0.263766	0	0.59106	0.329637	-0.549674	255	77	179
PCAWG2279:ICGC_0406	PANC	Pancreatic	9189	3508	159	169	0.0440687	0.0468404	-0.029704	0.067287	0	0.21846	0.26434	-1.06121	97	71	48
PCAWG2279:CGP_donor_1363969	BRCA	Breast	9227	4517	400	548	0.0866363	0.118692	-0.0472445	0.29701	1	0.329707	0.249922	-0.506612	255	128	128
PCAWG2279:CGP_donor_1528364	BOCA	Bone	9231	2985	108	152	0.0350081	0.0492707	-0.00824635	0.0531963	0	0.211268	0.223714	-1.18733	179	153	128
Alexandrov507:MB128	MED	Medulloblastoma	9239	3646	70	95	0.0186866	0.0253604	0.00211853	0.0231397	0	0.400802	0.183866	-1.40844	69	89	110
Broad126:MM-0412	MM	Multiple myeloma	9254	4041	179	232	0.0432263	0.0560251	-0.0187501	0.0711817	0	0.117096	0.156413	-1.04319	128	130	51
PCAWG2279:C0012	CRC	Colorectal	9259	3485	163	213	0.0454672	0.0594142	-0.020067	0.0798037	0	0.162075	0.140726	-1.02	0	153	89
PCAWG2279:RK060	LIVER	Liver	9259	3728	192	218	0.0501567	0.0569488	-0.0323804	0.0864294	0	0.19802	0.233342	-0.984507	179	153	128
PCAWG2279:RK197	LIVER	Liver	9263	2839	84	124	0.0285811	0.0421912	-0.00182919	0.0270534	0	0.29304	0.179964	-1.417	179	153	128
Broad126:MM-0421-FIX	MM	Multiple myeloma	9275	3828	294	305	0.0748473	0.0776477	-0.0635316	0.11182	0	0.273117	0.187852	-0.886309	128	130	51
Broad126:TCGA-14-1401	GBM	Glioblastoma multiforme	9277	4234	63	98	0.0145362	0.0226119	0.00808583	0.0355023	0	0.150754	0.336377	-1.27375	138	112	92
PCAWG2279:RK199	LIVER	Liver	9283	2578	108	110	0.0403286	0.0410754	-0.0276146	0.0392511	0	0.215672	0.167785	-1.29128	179	153	128
[truncated: 803 more rows]

## Sheet: Figure 3e
Figure 3e

## Sheet: Figure 4a
Figure 4a
looplen	looppos	N_TOT	N_LGST	N_LDST	U_TOT	U_LGST	U_LDST
3	1	486	210	276	0.903761	1.23814	0.64934
3	2	354	184	170	0.817338	0.715458	0.927609
3	3	352	162	190	4.42286	7.92211	1.43928
4	1	594	288	306	0.648072	0.953925	0.36021
4	2	424	226	198	0.78414	0.737575	0.837291
4	3	520	260	260	1.00302	0.813068	1.19296
4	4	528	220	308	1.08681	1.25018	0.970124
5	1	636	319	317	0.651352	0.693384	0.609054
5	2	404	195	209	0.883468	1.39305	0.40802
5	3	304	148	156	0.588062	0.766709	0.418577
5	4	310	120	190	0.962711	1.40855	0.681126
5	5	506	243	263	0.770802	0.649563	0.882821
6	1	1168	574	594	0.85542	0.790909	0.917758
6	2	362	167	195	0.965054	1.00843	0.927905
6	3	312	150	162	0.420742	0.703753	0.158695
6	4	352	172	180	0.924083	1.14683	0.711234
6	5	362	176	186	1.61326	2.41519	0.85444
6	6	584	279	305	0.600481	0.714413	0.496262
7	1	828	390	438	0.76528	0.818596	0.717807
7	2	312	172	140	0.914207	0.294999	1.67495
7	3	263	118	145	1.15349	1.32003	1.01797
7	4	261	127	134	0.485728	0.370618	0.594825
7	5	282	140	142	0.842224	0.811774	0.872246
7	6	302	130	172	1.36867	0.95608	1.68051
7	7	638	300	338	0.78752	0.654869	0.905257
8	1	892	428	464	0.858684	1.01852	0.711247
8	2	374	188	186	0.864379	0.756523	0.973395
8	3	268	136	132	0.225612	0.444588	0
8	4	254	124	130	0.651331	0.901793	0.41243
8	5	300	156	144	0.78438	0.68618	0.890763
8	6	328	148	180	0.33483	0.50213	0.197273
8	7	398	176	222	0.770601	0.950875	0.627681
8	8	862	412	450	0.753662	0.727841	0.777303

## Sheet: Figure 4b
Figure 4b
site_type	stem_strength_bin	N_TOT	N_LGST	N_LDST	U_TOT	U_LGST	U_LDST
ApC	0-7	57797	27798	29999	0.682725	0.689379	0.67656
ApC	8-9	17459	8347	9112	0.710928	0.685479	0.73424
ApC	10-11	3456	1619	1837	0.758242	0.868284	0.661259
ApC	12-13	1332	608	724	0.794117	0.903695	0.702094
ApC	14-15	306	146	160	0.791314	1.06373	0.542732
ApC	16-19	106	52	54	3.94319	6.65188	1.33483
ApC	20+	52	28	24	2.75065	4.08793	1.19048
CpC	0-7	72100	33713	38387	0.869344	0.887558	0.853349
CpC	8-9	20732	9582	11150	0.862282	0.880059	0.847005
CpC	10-11	3592	1710	1882	1.28624	1.51915	1.07462
CpC	12-13	1772	814	958	1.19404	1.58238	0.864073
CpC	14-15	300	158	142	1.34969	1.90903	0.727321
CpC	16-19	120	46	74	0.896767	1.23862	0.684265
CpC	20+	46	22	24	3.61212	5.3881	1.98413
GpC	0-7	105104	51560	53544	0.814596	0.858581	0.772242
GpC	8-9	35249	17271	17978	0.767042	0.788702	0.746234
GpC	10-11	6760	3335	3425	0.826588	0.861129	0.792953
GpC	12-13	2960	1463	1497	0.885494	1.05031	0.724424
GpC	14-15	616	308	308	0.956861	1.07887	0.834852
GpC	16-19	270	126	144	1.5701	2.78177	0.509879
GpC	20+	48	22	26	3.85126	8.40275	0
TpC	0-7	55257	26757	28500	1.28047	1.6129	0.968377
TpC	8-9	15338	7326	8012	1.80456	2.47657	1.19009
TpC	10-11	2852	1393	1459	3.04684	4.60987	1.55452
TpC	12-13	1174	550	624	8.70671	15.0742	3.09432
TpC	14-15	200	118	82	13.5179	21.6241	1.85277
TpC	16-19	86	28	58	15.3881	38.5982	4.18321
TpC	20+	56	18	38	22.6424	37.3665	15.6678

## Sheet: Figure 5
Figure 5
chr	pos	ref	minus2	minus1	minus0	plus1	plus2	plus3	gene	zone	looplen	looppos	bulgepos	nbp	ngc	mmp	ss	ssbin	relrate_exp	wgs_apo10_ct	wgs_apo10_pct	wxs_apo10_ct	wxs_apo10_pct	max_apo10_pct	max_apo10_ct	known_driver
3	178936091	3	3	2	4	1	3	4	PIK3CA	3	11	3	3	7	4	0	9	6	2.56816	31	4.1779	174	6.4684	6.4684	174	1
12	25398284	2	2	2	1	2	1	3	KRAS	3	5	3	0	2	2	0	6	3	0.0413094	36	4.85175	57	2.11896	4.85175	57	1
3	178936082	3	4	4	4	1	3	1	PIK3CA	3	11	12	3	7	4	0	9	6	1.80875	21	2.83019	111	4.12639	4.12639	111	1
6	142706206	3	3	4	4	1	4	1	ADGRG6	1	4	4	0	10	3	0	16	13	13.0903	28	3.77359	0	0	3.77359	28	0
10	115511590	3	3	4	4	1	1	4	PLEKHS1	2	4	4	0	10	2	0	14	11	10.0685	25	3.36927	0	0	3.36927	25	0
10	115511593	2	3	1	1	1	1	4	PLEKHS1	2	4	4	0	10	2	0	14	11	6.76217	23	3.09973	0	0	3.09973	23	0
5	1295228	3	2	2	2	4	2	2	TERT	2	10	7	0	5	5	0	15	12	0.0682907	17	2.2911	0	0	2.2911	17	1
17	7578406	2	2	1	3	3	2	2	TP53	3	3	3	0	4	4	4	7	4	0.27156	17	2.2911	47	1.74721	2.2911	47	1
17	7577120	2	1	2	1	3	2	1	TP53	3	8	8	0	2	2	0	6	3	0.0524262	16	2.15633	38	1.41264	2.15633	38	1
10	96162370	3	2	1	4	4	3	3	TBC1D12	3	7	3	7	10	8	8	19	16	1.04415	9	1.21294	56	2.08178	2.08178	56	0
6	142706209	2	3	1	1	1	4	1	ADGRG6	1	4	4	0	10	3	0	16	13	6.76217	14	1.88679	0	0	1.88679	14	0
17	7577538	2	2	4	2	3	3	4	TP53	3	11	4	0	3	3	0	9	6	0.0693215	8	1.07817	42	1.56134	1.56134	42	1
10	96162368	2	2	2	2	1	3	1	TBC1D12	3	7	3	-7	10	8	8	19	16	0.0569063	4	0.539084	41	1.52416	1.52416	41	0
1	206859376	2	2	2	4	3	2	3	MAPKAPK2	1	7	6	2	7	6	6	12	9	1.37483	11	1.48248	0	0	1.48248	11	0
5	178683874	3	2	2	4	3	2	2	ADAMTS2	1	3	3	0	8	7	8	21	18	127.716	11	1.48248	0	0	1.48248	11	0
2	209113112	2	4	3	1	3	1	2	IDH1	3	9	6	0	2	1	0	4	1	0.0338742	0	0	39	1.44981	1.44981	39	1
9	87349818	3	2	2	4	4	3	1	NTRK2	1	8	3	0	9	6	0	21	18	2.04408	10	1.34771	0	0	1.34771	10	0
17	7577539	3	1	1	2	3	3	1	TP53	3	11	7	0	3	3	0	9	6	0.0599529	10	1.34771	21	0.780669	1.34771	21	1
4	1803568	2	3	2	4	2	2	2	FGFR3	3	5	3	0	4	4	4	7	4	0.679564	5	0.673854	36	1.33829	1.33829	36	1
7	11273343	2	3	4	4	1	3	4		0	4	4	0	11	2	0	15	12	13.0903	9	1.21294	0	0	1.21294	9	0
14	105246551	2	1	2	4	2	2	2	AKT1	3	6	3	0	4	1	0	6	3	0.648517	9	1.21294	14	0.520446	1.21294	14	1
17	7577121	3	3	4	3	3	4	3	TP53	3	8	0	0	2	2	0	6	3	0.0524	8	1.07817	31	1.15242	1.15242	31	1
17	37868208	2	3	1	4	2	4	3	ERBB2	3	8	3	0	7	6	4	14	11	1.22653	1	0.134771	31	1.15242	1.15242	31	1
8	29952919	3	2	3	1	3	2	1	LEPROTL1	2	3	3	2	11	8	0	21	18	4.87184	8	1.07817	0	0	1.07817	8	0
9	66264072	3	2	3	4	1	1	4		0	6	4	0	3	1	0	5	2	0.856865	8	1.07817	0	0	1.07817	8	0
9	69614175	2	2	2	1	1	1	3		0	5	2	2	5	4	0	7	4	0.0385199	8	1.07817	0	0	1.07817	8	0
10	82156892	2	3	1	1	1	3	3		0	4	4	0	11	5	0	21	18	6.76217	8	1.07817	0	0	1.07817	8	0
11	9482683	2	2	2	4	1	3	2	ZNF143	2	7	4	8	12	12	10	29	20	3.00426	8	1.07817	0	0	1.07817	8	0
14	69134626	3	3	1	4	4	3	2	RAD51B	1	6	5	0	13	7	10	26	20	1.36786	8	1.07817	0	0	1.07817	8	0
14	69134629	2	3	1	4	1	3	2	RAD51B	1	6	5	0	13	7	10	26	20	2.64673	8	1.07817	0	0	1.07817	8	0
17	44396571	3	2	2	1	1	1	4	ARL17B	1	4	5	0	4	1	0	6	3	0.0332489	8	1.07817	0	0	1.07817	8	0
18	42769999	3	3	4	4	1	3	3	SLC14A2	2	4	4	0	10	6	6	21	18	13.0903	8	1.07817	0	0	1.07817	8	0
12	25398285	2	2	1	2	1	3	2	KRAS	3	5	4	0	2	2	0	6	3	0.0748947	5	0.673854	29	1.07807	1.07807	29	1
17	7577099	2	4	2	4	4	2	2	TP53	3	8	2	0	6	5	4	11	8	1.67803	2	0.269542	29	1.07807	1.07807	29	1
17	7577085	2	2	2	4	4	3	4	TP53	3	10	2	0	2	2	0	6	3	1.89654	4	0.539084	26	0.966543	0.966543	26	1
1	6663216	2	2	2	4	3	2	2		0	3	3	0	6	6	6	17	14	49.6852	7	0.943396	0	0	0.943396	7	0
1	212898359	2	3	1	3	3	4	2		0	3	1	0	5	4	5	10	7	0.0426826	7	0.943396	0	0	0.943396	7	0
2	71204529	3	1	3	4	4	2	2		0	3	3	0	11	7	11	24	20	65.9613	7	0.943396	0	0	0.943396	7	0
7	11273340	3	3	1	1	1	3	4		0	4	4	0	11	2	0	15	12	6.76217	7	0.943396	0	0	0.943396	7	0
7	76104451	3	1	2	3	3	3	2	DTX2	2	6	4	0	2	1	0	4	1	0.0420114	7	0.943396	0	0	0.943396	7	0
8	7924832	2	2	2	4	4	2	4		0	11	12	2	7	5	5	8	5	2.00306	7	0.943396	0	0	0.943396	7	0
16	30077131	2	4	2	4	3	3	1	ALDOA	2	4	4	-7	11	9	0	23	20	12.2029	7	0.943396	6	0.223048	0.943396	7	0
16	30922892	2	4	2	4	1	2	4		0	3	3	0	10	7	0	24	20	129.371	7	0.943396	0	0	0.943396	7	0
17	7578212	3	4	4	4	3	1	2	TP53	3	9	4	0	5	2	0	9	6	1.10278	7	0.943396	15	0.557621	0.943396	15	1
23	122723286	3	3	1	4	2	2	1		0	6	5	0	9	6	0	21	18	0.386434	7	0.943396	0	0	0.943396	7	0
23	134903926	2	1	1	4	4	2	2		0	8	1	0	2	0	0	2	1	0.82248	7	0.943396	0	0	0.943396	7	0
4	153247289	3	3	4	2	3	2	4	FBXW7	3	5	5	0	4	3	0	10	7	0.0733123	3	0.404313	25	0.929368	0.929368	25	1
3	192516720	3	4	1	4	1	3	3	MB21D2	3	3	3	0	9	6	0	21	18	16.505	2	0.269542	24	0.892193	0.892193	24	0
9	21971120	3	1	2	2	3	1	2	CDKN2A	3	7	2	0	3	2	0	7	4	0.0475661	4	0.539084	22	0.817844	0.817844	22	1
1	224079923	3	2	2	4	4	2	4		0	10	11	0	2	1	0	4	1	1.66296	6	0.808625	0	0	0.808625	6	0
2	91634212	2	1	3	1	3	3	2		0	11	9	0	4	2	0	8	5	0.0618232	6	0.808625	0	0	0.808625	6	0
3	84665397	2	1	1	1	1	1	1		0	8	8	0	1	0	0	1	1	0.0444932	6	0.808625	0	0	0.808625	6	0
3	178928079	3	2	4	4	4	1	1	PIK3CA	3	11	3	0	2	1	0	4	1	1.42651	6	0.808625	16	0.594796	0.808625	16	1
8	29952921	2	2	3	4	3	2	3	LEPROTL1	2	3	3	-2	11	8	0	21	18	57.2707	6	0.808625	1	0.0371747	0.808625	6	0
8	140768412	3	3	4	2	4	2	1	TRAPPC9	1	7	6	0	2	1	0	4	1	0.0610689	6	0.808625	0	0	0.808625	6	0
8	140768420	3	3	1	2	4	3	2	TRAPPC9	1	5	1	0	3	2	0	7	4	0.057153	6	0.808625	0	0	0.808625	6	0
9	42871665	3	3	2	2	1	1	3		0	10	11	0	5	3	5	8	5	0.109339	6	0.808625	0	0	0.808625	6	0
10	123358162	3	2	1	4	3	2	3		0	3	3	0	7	7	0	21	18	174.615	6	0.808625	0	0	0.808625	6	0
23	83966025	3	4	2	1	3	1	1		0	9	5	0	3	1	0	5	2	0.0432989	6	0.808625	0	0	0.808625	6	0
17	7577548	2	4	3	2	3	2	2	TP53	3	7	1	0	7	4	4	10	7	0.0529737	4	0.539084	20	0.743494	0.743494	20	1
17	7577559	3	3	4	4	2	4	3	TP53	3	3	3	0	3	2	0	7	4	1.45235	5	0.673854	20	0.743494	0.743494	20	1
2	178098960	2	3	1	4	4	1	4	NFE2L2	3	4	1	0	6	2	0	10	7	0.928121	2	0.269542	19	0.70632	0.70632	19	1
3	178938934	3	4	4	4	1	4	2	PIK3CA	3	3	4	0	2	1	0	4	1	1.49708	2	0.269542	19	0.70632	0.70632	19	1
3	184870595	3	2	2	4	3	2	2	C3orf70	3	3	3	0	6	6	5	15	12	27.1444	3	0.404313	19	0.70632	0.70632	19	0
17	7577094	3	3	1	2	3	3	2	TP53	3	10	0	0	2	2	0	6	3	0.0418222	5	0.673854	19	0.70632	0.70632	19	1
17	7578457	2	3	2	3	3	3	1	TP53	3	4	0	0	3	3	0	9	6	0.0478583	0	0	19	0.70632	0.70632	19	1
1	1051653	3	2	4	4	3	2	3		0	3	3	0	7	7	7	20	17	14.3128	5	0.673854	0	0	0.673854	5	0
1	159620841	3	2	2	4	4	3	2		0	4	3	0	8	6	0	20	17	7.7952	5	0.673854	0	0	0.673854	5	0
1	161595801	3	3	1	4	1	2	2	FCGR3B	1	4	4	0	9	6	0	21	18	7.41273	5	0.673854	0	0	0.673854	5	0
3	7830502	2	2	2	2	2	1	2		0	9	0	0	1	1	0	3	1	0.0581772	5	0.673854	0	0	0.673854	5	0
3	138910364	3	2	4	1	1	1	4		0	6	3	0	2	1	0	4	1	0.0397431	5	0.673854	0	0	0.673854	5	0
4	54410342	3	4	2	4	1	3	3	LNX1	1	3	3	0	8	4	8	15	12	13.4945	5	0.673854	0	0	0.673854	5	0
5	140098570	3	4	2	4	3	1	1		0	8	3	0	4	3	0	10	7	1.62166	5	0.673854	0	0	0.673854	5	0
6	121101145	3	3	2	4	2	2	1		0	3	3	0	9	6	0	21	18	56.0808	5	0.673854	0	0	0.673854	5	0
7	17658895	3	3	1	1	1	4	4		0	4	4	0	9	3	9	14	11	6.76217	5	0.673854	0	0	0.673854	5	0
7	144111140	2	3	4	4	2	2	4		0	3	3	-2	12	6	0	18	15	9.74295	5	0.673854	0	0	0.673854	5	0
7	157981080	2	3	2	2	2	3	2	PTPRN2	1	7	6	3	7	6	7	12	9	0.0759689	5	0.673854	0	0	0.673854	5	0
8	15428457	2	4	3	2	4	1	4	TUSC3	1	5	0	0	1	1	0	3	1	0.0685872	5	0.673854	0	0	0.673854	5	0
9	70116542	2	1	1	1	1	3	1		0	3	0	0	1	1	0	3	1	0.0314906	5	0.673854	0	0	0.673854	5	0
9	87349816	2	4	4	4	1	3	1	NTRK2	1	8	4	0	9	6	0	21	18	1.73639	5	0.673854	0	0	0.673854	5	0
9	112281265	3	1	3	4	4	4	2		0	3	3	0	9	5	0	19	16	18.4662	5	0.673854	0	0	0.673854	5	0
10	11835070	3	1	3	1	4	2	2		0	3	3	0	11	7	11	24	20	9.29313	5	0.673854	0	0	0.673854	5	0
10	55958474	3	2	1	4	2	2	3	PCDH15	1	5	3	0	2	2	0	6	3	0.446881	5	0.673854	0	0	0.673854	5	0
12	133464357	2	2	4	4	3	4	2		0	3	3	0	8	6	0	20	17	14.3128	5	0.673854	0	0	0.673854	5	0
15	96590696	2	3	4	4	1	3	4		0	4	4	0	11	3	0	17	14	13.0903	5	0.673854	0	0	0.673854	5	0
15	102299916	2	1	3	3	3	4	2		0	4	0	0	2	2	0	6	3	0.0478583	5	0.673854	0	0	0.673854	5	0
16	22308392	2	2	2	4	3	2	1		0	9	10	0	3	3	0	9	6	1.41237	5	0.673854	0	0	0.673854	5	0
17	7576855	3	2	4	4	1	3	3	TP53	3	5	4	0	3	2	0	7	4	2.40368	5	0.673854	13	0.483271	0.673854	13	1
17	7577568	2	4	4	1	1	2	1	TP53	3	11	5	0	4	1	0	6	3	0.0509191	5	0.673854	8	0.297398	0.673854	8	1
17	7578263	3	1	4	2	3	1	3	TP53	3	4	0	0	3	2	0	7	4	0.0639758	5	0.673854	17	0.63197	0.673854	17	1
17	46797617	2	2	4	4	3	2	2		0	3	3	0	7	6	0	19	16	14.3128	5	0.673854	0	0	0.673854	5	0
17	79108517	2	2	4	4	3	2	2	AATK	1	3	3	0	8	7	8	21	18	14.3128	5	0.673854	0	0	0.673854	5	0
19	488639	3	2	4	4	3	2	3		0	3	3	0	6	6	6	17	14	14.3128	5	0.673854	0	0	0.673854	5	0
19	45424989	3	3	2	2	3	3	2		0	9	9	0	3	3	0	9	6	0.0822229	5	0.673854	0	0	0.673854	5	0
20	111101	2	3	1	1	4	3	3		0	10	4	0	4	3	0	10	7	0.0649595	5	0.673854	0	0	0.673854	5	0
20	57618019	2	2	1	4	3	2	3		0	3	3	-3	10	10	0	24	20	333.79	5	0.673854	0	0	0.673854	5	0
22	16135358	3	1	3	1	3	3	1		0	3	0	0	4	2	0	8	5	0.172305	5	0.673854	0	0	0.673854	5	0
23	3406487	3	1	4	3	1	4	1		0	4	5	0	3	1	0	5	2	0.0515673	5	0.673854	0	0	0.673854	5	0
23	21100844	3	2	2	2	2	1	2		0	11	10	0	2	1	0	4	1	0.044672	5	0.673854	0	0	0.673854	5	0
23	54938814	3	4	4	3	4	3	3		0	7	8	0	2	1	0	4	1	0.0645596	5	0.673854	0	0	0.673854	5	0

## Sheet: Figure 6a,b
Figure 6a,b
cohort analyzed			APOBEC>=10%, all
# patients			732
baseline TCA rate			0.011762																																														(central estimate shown in plot)
					# mutations											# sites in genome											mutations per million sites											mutations per million sites (stdev)											relative mutation frequency
					none				hairpin strength					strongest		none				hairpin strength					strongest		none				hairpin strength					strongest		none				hairpin strength					strongest		none
	seq	looplen	looppos		<4	4-5	6-7	8-9	10-11	12-13	14-15	16-17	18-19	>19		<4	4-5	6-7	8-9	10-11	12-13	14-15	16-17	18-19	>19		<4	4-5	6-7	8-9	10-11	12-13	14-15	16-17	18-19	>19		<4	4-5	6-7	8-9	10-11	12-13	14-15	16-17	18-19	>19		<4
	GAAC	4	1		359	330	172	67	37	52	38	18	12	24		110190	103733	56282	16857	7078	3062	1026	413	186	113		3258.01	3181.24	3056.04	3974.61	5227.47	16982.4	37037	43583.5	64516.1	212389		172.231	175.4	233.377	486.54	861.633	2374.94	6118.45	10494.2	19215.6	47736.2		0.276994
	AAAC	4	1		1280	569	278	76	27	13	6	4	0	0		294732	137420	80491	22090	8447	3523	1218	566	225	207		4342.93	4140.59	3453.8	3440.47	3196.4	3690.04	4926.11	7067.14	0	0		121.652	173.942	207.503	395.327	616.13	1025.32	2016.02	3546.03	NA	NA		0.369234
	GTTC	4	1		995	964	524	232	104	104	64	29	18	26		110535	103553	57211	17028	7072	3059	1027	413	186	113		9001.67	9309.24	9159.08	13624.6	14705.9	33998	62317.4	70217.9	96774.2	230088		286.654	301.223	401.944	900.573	1452.59	3389.98	8028.73	13489.2	23888.1	50046.8		0.765318
	ATTC	4	1		2326	1466	749	344	136	54	28	13	12	6		214031	131235	68091	27695	7566	3034	1022	456	152	122		10867.6	11170.8	11000	12421	17975.2	17798.3	27397.3	28508.8	78947.4	49180.3		226.556	293.379	404.135	673.843	1555.15	2443.5	5248.04	8018.83	23672.7	20565.6		0.923957
[truncated: 19 more columns]

[truncated: 12 more sheets: Figure 6c, Supp.Fig.1, Supp.Fig.2a, Supp.Fig.2b, Supp.Fig.3a, Supp.Fig.3b, Supp.Fig.4, Supp.Fig.5, Supp.Fig.6a_top, Supp.Fig.6a,bottom, Supp.Fig.6b,left, Supp.Fig.6b,right]
